# Supplementary material for: Bacterial Community Succession, Transmigration, and Differential Gene Transcription in a Controlled Vertebrate Decomposition Model
Source: Front Microbiol. 2019 Apr 18;10:745. doi: 10.3389/fmicb.2019.00745 (PMC6482229; doi:10.3389/fmicb.2019.00745)
Supplement: Supplementary file 1 [file Table_1.XLSX]

## Sheet: BONE MARROW EARLY V. LATE
BONE MARROW EARLY V. LATE
ncbi nr protein	deseq logFC	edger logFC	mean logFC	deseq FDR	edger FDR	mean FDR	ncbi annotation	pathway
WP_077942480	-12.0956	-11.526	-11.8108	0.0373401	0.0010359	0.019188	hypothetical protein	hypothetical
WP_080373927	-11.3134	-10.7375	-11.0255	0.0373401	0.000872676	0.0191064	hypothetical protein	hypothetical
WP_095325044	-11.2211	-10.6943	-10.9577	0.0373401	0.000721115	0.0190306	cytochrome c oxidase subunit 3	energy metabolism
WP_072847914	-11.3335	-10.5131	-10.9233	0.0373401	0.00032123	0.0188306	hypothetical protein	hypothetical
WP_081339908	-11.3595	-10.3749	-10.8672	0.0373401	0.000249847	0.018795	hypothetical protein	hypothetical
WP_012383736	-10.8708	-10.402	-10.6364	0.0373401	0.000516485	0.0189283	cytochrome c oxidase subunit I	energy metabolism
WP_034359068	-10.9231	-10.0701	-10.4966	0.0373401	0.000175217	0.0187576	hypothetical protein	hypothetical
WP_017454571	-10.7668	-9.94949	-10.3582	0.0373401	0.000420798	0.0188804	hypothetical protein	hypothetical
WP_064660454	-11.064	-9.56437	-10.3142	0.0373401	0.00353537	0.0204377	hypothetical protein	hypothetical
WP_017455638	-10.613	-9.7923	-10.2027	0.0373401	0.000143563	0.0187418	EF-hand domain-containing protein, partial	transport and catabolism
WP_017455620	-10.569	-9.77562	-10.1723	0.0373401	0.000140694	0.0187404	hypothetical protein, partial	hypothetical
WP_068505953	-10.4086	-9.43562	-9.9221	0.0385113	0.000135262	0.0193233	hypothetical protein	hypothetical
WP_082667037	-10.2509	-9.44554	-9.84822	0.0373401	9.24249e-05	0.0187162	fibronectin type III domain-containing protein	cellular processes
WP_028467526	-10.0492	-9.63006	-9.83963	0.0373401	0.000218119	0.0187791	cytochrome c oxidase subunit I	energy metabolism
WP_081584768	-10.1766	-9.38636	-9.78149	0.0373401	9.24249e-05	0.0187162	troponin	cell motility
WP_077945035	-10.0159	-9.47807	-9.74699	0.0373401	0.000330324	0.0188352	hypothetical protein	hypothetical
WP_017455622	-10.3944	-9.01761	-9.70601	0.0373401	0.00238686	0.0198635	hypothetical protein	hypothetical
WP_078511784	-10.2205	-9.13893	-9.67974	0.0373401	0.0104372	0.0238886	fructose-bisphosphate aldolase class I	carbohydrate metabolism
WP_086398674	-9.94329	-9.35943	-9.65136	0.0373401	0.000206601	0.0187733	hypothetical protein	hypothetical
WP_034358964	-10.0546	-9.20847	-9.63153	0.0373401	8.82802e-05	0.0187142	hypothetical protein	hypothetical
WP_100165103	-9.98464	-9.01	-9.49732	0.0428366	9.24249e-05	0.0214645	hypothetical protein	hypothetical
WP_077250808	-9.84618	-9.0273	-9.43674	0.0373401	8.82802e-05	0.0187142	hypothetical protein	hypothetical
WP_086380389	-9.71441	-9.15499	-9.4347	0.0373401	0.000175217	0.0187576	hypothetical protein	hypothetical
WP_099868268	-9.80661	-8.8907	-9.34866	0.0375313	9.24249e-05	0.0188118	hypothetical protein	hypothetical
WP_079866249	-9.81905	-8.86028	-9.33967	0.0479679	9.24249e-05	0.0240302	hypothetical protein	hypothetical
WP_065305680	-9.85125	-8.77515	-9.3132	0.0373401	0.0141092	0.0257246	hypothetical protein	hypothetical
WP_050307175	-9.68576	-8.824	-9.25488	0.0373401	0.000112623	0.0187263	hypothetical protein, partial	hypothetical
WP_085415989	-9.49376	-9.00497	-9.24936	0.0373401	0.000138719	0.0187394	hypothetical protein	hypothetical
WP_026052412	-9.72591	-8.75614	-9.24102	0.0537934	0.000114785	0.0269541	hypothetical protein	hypothetical
WP_084149601	-9.81104	-8.59548	-9.20326	0.0373401	0.00289422	0.0201171	hypothetical protein	hypothetical
WP_004272470	-9.37518	-8.96385	-9.16952	0.0373401	0.000149962	0.018745	cytochrome c oxidase subunit I	energy metabolism
WP_086427306	-9.70665	-8.57855	-9.1426	0.0373401	0.00271793	0.020029	hypothetical protein	hypothetical
WP_017454560	-9.65199	-8.60644	-9.12922	0.0373401	0.0205282	0.0289341	hypothetical protein	hypothetical
WP_017455681	-9.57505	-8.63872	-9.10688	0.0373401	0.000138719	0.0187394	30S ribosomal protein S14, partial	ribosomal
WP_100165104	-9.54869	-8.56079	-9.05474	0.0373401	0.000149962	0.018745	hypothetical protein	hypothetical
WP_087674316	-9.49134	-8.58107	-9.03621	0.0373401	0.000148223	0.0187441	30S ribosomal protein S3	ribosomal
WP_094410484	-9.31757	-8.73947	-9.02852	0.0373401	0.000218119	0.0187791	cytochrome b	energy metabolism
WP_088206102	-9.38449	-8.58275	-8.98362	0.0373401	0.000148223	0.0187441	glycogen/starch/alpha-glucan phosphorylase	carbohydrate metabolism
WP_069019001	-9.37914	-8.54145	-8.96029	0.0373401	0.000153412	0.0187467	actin, cytoplasmic 2	transport and catabolism
WP_051590037	-9.33577	-8.54402	-8.93989	0.0385113	0.000153412	0.0193324	cation-translocating P-type ATPase	transport and catabolism
WP_087674326	-9.37183	-8.49713	-8.93448	0.0373401	0.000175217	0.0187576	50S ribosomal protein L13, partial	ribosomal
WP_080374805	-9.16543	-8.60489	-8.88516	0.0373401	0.000143563	0.0187418	DUF1725 domain-containing protein	unknown
WP_083217732	-9.3149	-8.45349	-8.88419	0.0373401	0.000176334	0.0187582	hypothetical protein	hypothetical
WP_079866250	-9.32052	-8.42258	-8.87155	0.0373401	0.000216816	0.0187784	hypothetical protein	hypothetical
WP_077942481	-9.3388	-8.40399	-8.87139	0.0373401	0.00247608	0.0199081	hypothetical protein	hypothetical
WP_055348748	-9.38874	-8.31625	-8.85249	0.0373401	0.00383166	0.0205859	hypothetical protein	hypothetical
WP_034359001	-9.53163	-8.15327	-8.84245	0.0373401	0.00105944	0.0191998	hypothetical protein	hypothetical
WP_087065837	-9.21195	-8.41933	-8.81564	0.0375313	0.000216816	0.018874	cation-translocating P-type ATPase	transport and catabolism
WP_056913454	-9.06484	-8.49211	-8.77848	0.0385113	0.000159133	0.0193352	cytochrome c oxidase subunit I	energy metabolism
WP_034358940	-9.2987	-8.21886	-8.75878	0.0373401	0.0122019	0.024771	hypothetical protein	hypothetical
WP_095325039	-8.91311	-8.59278	-8.75294	0.0373401	0.000149962	0.018745	cytochrome c oxidase subunit 1	energy metabolism
WP_087674324	-9.18314	-8.29666	-8.7399	0.0377781	0.000329486	0.0190538	40S ribosomal protein S4, partial	ribosomal
WP_078511786	-9.30892	-8.14848	-8.7287	0.0373401	0.0035716	0.0204558	hypothetical protein	hypothetical
WP_099868283	-9.15502	-8.30129	-8.72815	0.0385113	0.000263792	0.0193876	DEAD/DEAH box helicase	replication and repair
WP_081301065	-9.35575	-8.0784	-8.71708	0.0404207	0.00601422	0.0232175	hypothetical protein	hypothetical
WP_017455669	-9.37761	-8.01007	-8.69384	0.0373401	0.00100736	0.0191737	hypothetical protein, partial	hypothetical
WP_100013356	-9.23436	-8.14095	-8.68766	0.0373401	0.0108912	0.0241156	hypothetical protein	hypothetical
WP_050307205	-9.09449	-8.24207	-8.66828	0.0385113	0.000354268	0.0194328	thymosin beta-4	cell motility
WP_089438650	-9.06813	-8.21631	-8.64222	0.0373401	0.000521558	0.0189308	actin, cytoplasmic 2	transport and catabolism
WP_061945869	-9.08634	-8.15808	-8.62221	0.0385113	0.000694263	0.0196028	ubiquitin	folding, sorting, and degradation
WP_055347972	-9.07691	-8.16555	-8.62123	0.0373401	0.00740008	0.0223701	hypothetical protein	hypothetical
WP_094457602	-8.86312	-8.36575	-8.61444	0.0378959	0.000236189	0.0190661	cytochrome c oxidase subunit II	energy metabolism
WP_072088595	-8.81848	-8.4064	-8.61244	0.0373401	0.000175217	0.0187576	hypothetical protein	hypothetical
WP_087674317	-9.29651	-7.87383	-8.58517	0.0373401	0.000909505	0.0191248	hypothetical protein	hypothetical
WP_090108639	-8.99932	-8.14145	-8.57039	0.0385113	0.000599807	0.0195556	hypothetical protein	hypothetical
WP_078511788	-9.06044	-8.05723	-8.55883	0.0373401	0.0189515	0.0281458	hypothetical protein	hypothetical
WP_079864658	-9.00721	-8.09914	-8.55317	0.0373401	0.000872676	0.0191064	hypothetical protein, partial	hypothetical
WP_091645993	-8.94104	-8.13513	-8.53809	0.0373401	0.000886761	0.0191134	cation-transporting P-type ATPase	transport and catabolism
WP_072794673	-9.19293	-7.85311	-8.52302	0.0373401	0.000600528	0.0189703	hypothetical protein	hypothetical
WP_071414638	-8.9257	-8.07647	-8.50109	0.0373401	0.000952387	0.0191462	hypothetical protein, partial	hypothetical
WP_072794660	-9.06099	-7.89194	-8.47646	0.0373401	0.00353537	0.0204377	hypothetical protein	hypothetical
WP_077788466	-9.11378	-7.81343	-8.46361	0.0385113	0.00383166	0.0211715	hypothetical protein	hypothetical
WP_050307206	-8.888	-8.03463	-8.46131	0.0373401	0.00122549	0.0192828	50S ribosomal protein L14	ribosomal
WP_072847937	-8.82575	-8.0893	-8.45753	0.0373401	0.00105944	0.0191998	hypothetical protein	hypothetical
WP_095325041	-8.68237	-8.19126	-8.43681	0.0377781	0.000249847	0.019014	hypothetical protein	hypothetical
WP_082075533	-8.86897	-7.99259	-8.43078	0.0385113	0.00123494	0.0198731	50S ribosomal protein L4, partial	ribosomal
WP_100064823	-8.83874	-8.01288	-8.42581	0.0404207	0.00132901	0.0208749	phosphopyruvate hydratase	carbohydrate metabolism
WP_072830531	-8.78454	-7.99125	-8.3879	0.0373401	0.00163654	0.0194883	calcium-translocating P-type ATPase, PMCA-type	transport and catabolism
WP_064376158	-8.90004	-7.86418	-8.38211	0.0373401	0.00141961	0.0193798	RECORD REMOVED hypothetical protein	removed
WP_077628651	-8.98512	-7.77436	-8.37974	0.0378369	0.00772803	0.0227825	hypothetical protein	hypothetical
WP_017454572	-8.90548	-7.84328	-8.37438	0.0431178	0.00828391	0.0257008	hypothetical protein	hypothetical
WP_072842330	-8.98789	-7.68301	-8.33545	0.0373401	0.000576431	0.0189582	hypothetical protein	hypothetical
WP_085357149	-8.84895	-7.80693	-8.32794	0.0373401	0.00212471	0.0197324	NADH dehydrogenase subunit 4	energy metabolism
WP_026052280	-8.98255	-7.64585	-8.3142	0.0373401	0.000599807	0.0189699	troponin	cell motility
WP_087507522	-8.91592	-7.71001	-8.31296	0.0373401	0.0079108	0.0226254	actin, cytoplasmic 2	transport and catabolism
WP_099540582	-8.8749	-7.68907	-8.28199	0.0385113	0.00599322	0.0222523	hypothetical protein, partial	hypothetical
WP_065305669	-8.15741	-8.3793	-8.26835	0.0373401	0.00524522	0.0212926	hypothetical protein	hypothetical
WP_082081186	-8.69545	-7.83011	-8.26278	0.0373401	0.00404825	0.0206942	RECORD REMOVED 50S ribosomal protein L3, partial	removed
WP_072722831	-8.72161	-7.80177	-8.26169	0.0373401	0.0205282	0.0289341	hypothetical protein, partial	hypothetical
WP_069306075	-8.61158	-7.90831	-8.25995	0.0385113	0.0010359	0.0197736	cytochrome c oxidase subunit 3	energy metabolism
WP_072794639	-8.6577	-7.85075	-8.25422	0.0373401	0.00367322	0.0205066	hypothetical protein	hypothetical
WP_050191974	-8.71881	-7.77768	-8.24825	0.0385113	0.00455273	0.021532	hypothetical protein, partial	hypothetical
WP_046497968	-8.61297	-7.87106	-8.24202	0.0373401	0.003342	0.020341	calcium-translocating P-type ATPase, SERCA-type	transport and catabolism
WP_069134452	-8.66984	-7.78992	-8.22988	0.0373401	0.00353537	0.0204377	molecular chaperone DnaK	stress response
WP_046866343	-8.47622	-7.9826	-8.22941	0.0420723	0.00100736	0.0215398	cytochrome b	energy metabolism
WP_087674334	-8.67412	-7.76089	-8.2175	0.0373401	0.00480029	0.0210702	30S ribosomal protein S9	ribosomal
WP_082181056	-8.92073	-7.50858	-8.21465	0.0373401	0.000475965	0.018908	hypothetical protein	hypothetical
WP_072842348	-8.56105	-7.85884	-8.20994	0.0373401	0.00353537	0.0204377	fibronectin type III domain-containing protein	cellular processes
WP_090397772	-8.6128	-7.80624	-8.20952	0.0385113	0.00460855	0.0215599	cation-transporting P-type ATPase	transport and catabolism
WP_079864430	-8.65995	-7.74772	-8.20384	0.0537934	0.0050643	0.0294289	hypothetical protein	hypothetical
WP_080383442	-8.72635	-7.67173	-8.19904	0.0373401	0.00122209	0.0192811	hypothetical protein	hypothetical
WP_085357154	-8.67735	-7.69618	-8.18677	0.0385113	0.00164924	0.0200803	hypothetical protein	hypothetical
WP_081584776	-8.63004	-7.72962	-8.17983	0.0408614	0.00601422	0.0234378	30S ribosomal protein S17, partial	ribosomal
WP_073092938	-8.53679	-7.81432	-8.17556	0.0385113	0.00370507	0.0211082	calcium-transporting P-type ATPase, PMR1-type	transport and catabolism
WP_080375712	-8.43564	-7.91529	-8.17546	0.0385113	0.000943728	0.0197275	hypothetical protein	hypothetical
WP_072794663	-8.74227	-7.57583	-8.15905	0.0385113	0.00316703	0.0208392	hypothetical protein	hypothetical
WP_091679635	-8.5224	-7.78641	-8.1544	0.0373401	0.0135529	0.0254465	cytochrome c oxidase subunit I	energy metabolism
WP_087674315	-8.56112	-7.72798	-8.14455	0.0373401	0.0115776	0.0244589	ATP synthase F0 subunit A, partial	energy metabolism
WP_079863967	-8.5457	-7.72641	-8.13606	0.0373401	0.00550573	0.0214229	ubiquitin	folding, sorting, and degradation
WP_071224726	-8.58213	-7.68811	-8.13512	0.0373401	0.00827237	0.0228062	hypothetical protein, partial	hypothetical
WP_045202459	-8.54355	-7.70905	-8.1263	0.0373401	0.0055934	0.0214667	50S ribosomal protein L3, partial	ribosomal
WP_026853445	-8.53529	-7.69434	-8.11481	0.0373614	0.00699578	0.0221786	aconitate hydratase	metabolism
WP_072775669	-8.48851	-7.73056	-8.10953	0.0373401	0.0071778	0.0222589	hypothetical protein	hypothetical
WP_065392610	-8.51127	-7.65386	-8.08257	0.0385113	0.00790589	0.0232086	30S ribosomal protein S4	ribosomal
WP_080648417	-8.33174	-7.82369	-8.07771	0.039511	0.00101979	0.0202654	hypothetical protein	hypothetical
WP_026052285	-8.46254	-7.68887	-8.07571	0.0373401	0.0079108	0.0226254	30S ribosomal protein S12, partial	ribosomal
WP_065305670	-8.48785	-7.66108	-8.07447	0.0373401	0.0134916	0.0254158	hypothetical protein	hypothetical
WP_099868284	-8.77418	-7.36656	-8.07037	0.0373401	0.000378028	0.018859	hypothetical protein	hypothetical
WP_017455649	-8.47883	-7.64418	-8.0615	0.0385168	0.00956521	0.024041	adenylate kinase, partial	metabolism
WP_050307176	-8.5279	-7.59276	-8.06033	0.0518694	0.010445	0.0311572	hypothetical protein	hypothetical
WP_080375708	-8.53668	-7.56518	-8.05093	0.0373401	0.00101739	0.0191787	hypothetical protein	hypothetical
WP_077251455	-8.46323	-7.6354	-8.04931	0.0373401	0.0104908	0.0239154	fibronectin type III domain-containing protein	cellular processes
WP_065219997	-8.43943	-7.64914	-8.04428	0.0373401	0.0102955	0.0238178	fibronectin type III domain-containing protein	cellular processes
WP_014553722	-8.42698	-7.64617	-8.03658	0.0373401	0.00695871	0.0221494	pyruvate kinase	carbohydrate metabolism
WP_052676590	-8.43919	-7.61723	-8.02821	0.0373401	0.0079108	0.0226254	50S ribosomal protein L19e, partial	ribosomal
WP_077942599	-8.27175	-7.78346	-8.0276	0.0385113	0.00118273	0.019847	hypothetical protein	hypothetical
WP_088570731	-8.4502	-7.60072	-8.02546	0.0373401	0.0115168	0.0244285	phosphopyruvate hydratase	carbohydrate metabolism
WP_038198605	-8.26098	-7.7808	-8.02089	0.039511	0.00224551	0.0208783	cytochrome c oxidase subunit I	energy metabolism
WP_077251453	-8.68012	-7.36123	-8.02067	0.0374809	0.00044354	0.0189622	hypothetical protein	hypothetical
WP_032741484	-8.49803	-7.53026	-8.01414	0.0373401	0.00105944	0.0191998	hypothetical protein	hypothetical
WP_015663896	-8.26418	-7.7633	-8.01374	0.0404207	0.00202354	0.0212221	cytochrome c oxidase subunit I	energy metabolism
WP_083195351	-8.42918	-7.54139	-7.98529	0.0385113	0.0115776	0.0250445	RECORD REMOVED hypothetical protein	removed
WP_093223438	-8.1626	-7.79751	-7.98005	0.0454018	0.0010359	0.0232189	cytochrome c oxidase subunit I	energy metabolism
WP_055347974	-8.31805	-7.62678	-7.97242	0.0373401	0.0149013	0.0261207	hypothetical protein	hypothetical
WP_085744769	-8.4589	-7.46858	-7.96374	0.0385113	0.0010359	0.0197736	hypothetical protein	hypothetical
WP_017454567	-8.51167	-7.39946	-7.95557	0.0373401	0.00601422	0.0216771	EF-hand domain-containing protein	transport and catabolism
WP_075755684	-8.3034	-7.60733	-7.95536	0.0464383	0.00973773	0.028088	calcium-transporting P-type ATPase, PMR1-type	transport and catabolism
WP_079864659	-8.40979	-7.48891	-7.94935	0.0461199	0.0131857	0.0296528	hypothetical protein, partial	hypothetical
WP_059025299	-8.32861	-7.56041	-7.94451	0.0402051	0.0127473	0.0264762	fibronectin type III domain-containing protein	cellular processes
WP_071224730	-8.36088	-7.52595	-7.94342	0.0380619	0.0136617	0.0258618	hypothetical protein, partial	hypothetical
WP_040987698	-8.24932	-7.63421	-7.94176	0.0472554	0.00405751	0.0256565	cytochrome c oxidase subunit I	energy metabolism
WP_065305668	-8.39193	-7.45974	-7.92583	0.0373401	0.00600424	0.0216722	hypothetical protein	hypothetical
WP_038300780	-8.08871	-7.75667	-7.92269	0.041128	0.00121411	0.0211711	cytochrome c oxidase subunit I	energy metabolism
WP_044111404	-8.37351	-7.45687	-7.91519	0.0408614	0.0135005	0.0271809	hypothetical protein	hypothetical
WP_065404028	-8.39938	-7.4217	-7.91054	0.0454018	0.0183659	0.0318839	RECORD REMOVED hypothetical protein	removed
WP_072794661	-8.26458	-7.5557	-7.91014	0.0373401	0.0135577	0.0254489	hypothetical protein	hypothetical
WP_064660602	-8.46369	-7.33415	-7.89892	0.0385113	0.0183924	0.0284519	hypothetical protein	hypothetical
WP_072794681	-8.52976	-7.25426	-7.89201	0.0385113	0.000379311	0.0194453	hypothetical protein	hypothetical
WP_085357169	-8.1845	-7.57665	-7.88057	0.0454018	0.00287402	0.0241379	ATP synthase F0 subunit A	energy metabolism
WP_017455658	-8.31047	-7.44281	-7.87664	0.0373401	0.0202113	0.0287757	50S ribosomal protein L30e	ribosomal
WP_077942598	-8.12947	-7.61788	-7.87367	0.041128	0.00600424	0.0235661	hypothetical protein	hypothetical
WP_063608504	-8.24373	-7.48595	-7.86484	0.0373401	0.0173413	0.0273407	cation-transporting P-type ATPase	transport and catabolism
WP_072088597	-8.33616	-7.37328	-7.85472	0.0865148	0.0135409	0.0500278	hypothetical protein	hypothetical
WP_065380373	-8.11095	-7.59541	-7.85318	0.0454018	0.00235674	0.0238793	cytochrome c oxidase subunit 3	energy metabolism
WP_017455630	-8.21539	-7.45051	-7.83295	0.0497347	0.0145452	0.03214	hypothetical protein	hypothetical
WP_055347981	-8.38871	-7.26991	-7.82931	0.0385113	0.00150165	0.0200065	hypothetical protein	hypothetical
WP_096347850	-8.4444	-7.21411	-7.82926	0.0373401	0.00188724	0.0196137	hypothetical protein	hypothetical
WP_083891087	-8.2163	-7.41315	-7.81472	0.0385113	0.0209666	0.029739	actin, cytoplasmic 2	transport and catabolism
WP_005945921	-8.20994	-7.41718	-7.81356	0.0373401	0.0218012	0.0295706	cation-translocating P-type ATPase	transport and catabolism
WP_087526148	-8.30042	-7.31537	-7.8079	0.0373401	0.0221064	0.0297232	type I glyceraldehyde-3-phosphate dehydrogenase	carbohydrate metabolism
WP_071303835	-8.25426	-7.34387	-7.79906	0.0576147	0.0234287	0.0405217	hypothetical protein	hypothetical
WP_096344926	-8.23017	-7.35872	-7.79444	0.0454018	0.0199779	0.0326899	hypothetical protein, partial	hypothetical
WP_083229845	-8.22431	-7.30534	-7.76482	0.0385113	0.0298158	0.0341635	hypothetical protein	hypothetical
WP_036288007	-7.95267	-7.53685	-7.74476	0.0386684	0.00601422	0.0223413	cytochrome c oxidase subunit I	energy metabolism
WP_025898147	-8.25457	-7.17931	-7.71694	0.0387362	0.00236403	0.0205501	cytochrome c oxidase subunit 3	energy metabolism
WP_080374806	-8.24775	-7.17606	-7.71191	0.0378959	0.00101979	0.0194579	ATP synthase F0 subunit A	energy metabolism
WP_087674329	-8.15671	-7.26643	-7.71157	0.0408614	0.0291801	0.0350207	50S ribosomal protein L22	ribosomal
WP_085415964	-7.93975	-7.44996	-7.69485	0.0404503	0.00582973	0.02314	NADH dehydrogenase subunit 4	energy metabolism
WP_100521821	-8.12778	-7.2493	-7.68854	0.0385113	0.0317228	0.0351171	hypothetical protein	hypothetical
WP_068854620	-8.06392	-7.29235	-7.67814	0.0454018	0.0160869	0.0307444	hypothetical protein	hypothetical
WP_055163462	-8.06479	-7.29112	-7.67796	0.0385113	0.030606	0.0345587	cation-translocating P-type ATPase	transport and catabolism
WP_040383283	-8.0721	-7.28229	-7.67719	0.0378959	0.0280203	0.0329581	hypothetical protein	hypothetical
WP_091435994	-7.93497	-7.39473	-7.66485	0.0480859	0.00494106	0.0265135	cytochrome b/b6	energy metabolism
WP_041501886	-8.02078	-7.30378	-7.66228	0.0375313	0.0309864	0.0342588	fibronectin type III domain-containing protein	cellular processes
WP_085882511	-8.14105	-7.14483	-7.64294	0.041128	0.00104646	0.0210872	cytochrome c oxidase subunit 3	energy metabolism
WP_079866251	-8.06103	-7.16794	-7.61449	0.054727	0.0337928	0.0442599	hypothetical protein	hypothetical
WP_090022490	-8.02182	-7.1977	-7.60976	0.0373401	0.00484757	0.0210938	cytochrome c oxidase subunit I	energy metabolism
WP_061130146	-8.01629	-7.17077	-7.59353	0.0611213	0.0325938	0.0468575	GTP-binding protein, partial	signal transduction
WP_082181584	-8.02033	-7.13934	-7.57984	0.0409034	0.0341521	0.0375277	hypothetical protein	hypothetical
WP_082817765	-7.84999	-7.30658	-7.57829	0.0508182	0.0135897	0.0322039	cytochrome b	energy metabolism
WP_077250802	-8.2191	-6.93359	-7.57634	0.0373401	0.000390503	0.0188653	hypothetical protein	hypothetical
WP_006973859	-7.98146	-7.15525	-7.56835	0.0484155	0.0333813	0.0408984	malate dehydrogenase	carbohydrate metabolism
WP_055347978	-7.99557	-7.12703	-7.5613	0.0373401	0.0096713	0.0235057	hypothetical protein	hypothetical
WP_078810822	-7.96693	-7.14401	-7.55547	0.039511	0.0349547	0.0372328	pyruvate kinase	carbohydrate metabolism
WP_027845373	-7.92225	-7.13826	-7.53025	0.0385113	0.0353658	0.0369386	glycogen/starch/alpha-glucan phosphorylase	carbohydrate metabolism
WP_094887969	-8.11494	-6.93414	-7.52454	0.0387362	0.00577897	0.0222576	actin, cytoplasmic 2, partial	transport and catabolism
WP_081976713	-8.00134	-7.03038	-7.51586	0.0542596	0.037848	0.0460538	hypothetical protein, partial	hypothetical
WP_083442889	-8.18895	-6.8284	-7.50867	0.0373401	0.000475965	0.018908	hypothetical protein	hypothetical
WP_101335825	-7.70862	-7.30805	-7.50833	0.0484155	0.00786753	0.0281415	hypothetical protein	hypothetical
WP_086400405	-7.80777	-7.18321	-7.49549	0.0385113	0.0325938	0.0355525	hypothetical protein	hypothetical
WP_071226990	-7.90462	-7.08424	-7.49443	0.0385113	0.0353658	0.0369386	hypothetical protein	hypothetical
WP_077251459	-7.89012	-7.0905	-7.49031	0.0385113	0.0364802	0.0374957	hypothetical protein	hypothetical
WP_084032253	-7.88506	-7.09282	-7.48894	0.0445372	0.0141092	0.0293232	hypothetical protein	hypothetical
WP_081585519	-7.91185	-7.03028	-7.47106	0.0471112	0.037848	0.0424796	30S ribosomal protein S17e, partial	ribosomal
WP_024078804	-7.85823	-7.07369	-7.46596	0.0373401	0.00689355	0.0221168	cytochrome c oxidase subunit II	energy metabolism
WP_068497850	-7.65251	-7.25303	-7.45277	0.0479679	0.0101202	0.029044	cytochrome c oxidase subunit II	energy metabolism
WP_079864655	-7.90783	-6.99007	-7.44895	0.0585009	0.0382743	0.0483876	hypothetical protein, partial	hypothetical
WP_079863980	-7.8881	-6.98974	-7.43892	0.0386684	0.0382743	0.0384714	hypothetical protein, partial	hypothetical
WP_065305721	-7.88481	-6.98898	-7.4369	0.0493264	0.037734	0.0435302	50S ribosomal protein L37Ae, partial	ribosomal
WP_087674327	-8.14754	-6.71332	-7.43043	0.0385113	0.000585064	0.0195482	50S ribosomal protein L10, partial	ribosomal
WP_017454570	-7.8554	-7.00508	-7.43024	0.0387362	0.0382743	0.0385053	parvalbumin beta	transport and catabolism
WP_093804745	-7.78578	-7.03436	-7.41007	0.0373401	0.00577897	0.0215595	cytochrome c oxidase subunit I	energy metabolism
WP_054156617	-7.6166	-7.19487	-7.40574	0.0480859	0.0202572	0.0341716	cytochrome c oxidase subunit I	energy metabolism
WP_066561188	-7.79238	-7.01598	-7.40418	0.0408614	0.0379984	0.0394299	cation-translocating P-type ATPase	transport and catabolism
WP_092998628	-7.77155	-7.03137	-7.40146	0.0385113	0.0379984	0.0382549	glycogen/starch/alpha-glucan phosphorylase	carbohydrate metabolism
WP_079864517	-7.82662	-6.95483	-7.39073	0.0620758	0.0382743	0.0501751	hypothetical protein	hypothetical
WP_087674328	-8.07116	-6.6862	-7.37868	0.0373401	0.000630163	0.0189851	30S ribosomal protein S2	ribosomal
WP_077942482	-7.77706	-6.97328	-7.37517	0.0373401	0.00845625	0.0228982	hypothetical protein	hypothetical
WP_089454969	-7.80274	-6.93399	-7.36837	0.054727	0.0384284	0.0465777	GTP-binding protein	signal transduction
WP_072842340	-7.76084	-6.97458	-7.36771	0.0419587	0.0386576	0.0403082	hypothetical protein	hypothetical
WP_057235382	-7.80625	-6.8896	-7.34792	0.0373401	0.00282064	0.0200803	hypothetical protein	hypothetical
WP_010202125	-7.71331	-6.96047	-7.33689	0.0373401	0.0388196	0.0380798	fibronectin type III domain-containing protein	cellular processes
WP_071212275	-7.72976	-6.92417	-7.32696	0.0420723	0.0395305	0.0408014	50S ribosomal protein L5, partial	ribosomal
WP_084032255	-7.51666	-7.1101	-7.31338	0.0447482	0.0323815	0.0385649	hypothetical protein	hypothetical
WP_042086780	-7.60087	-6.9975	-7.29918	0.0497651	0.0337928	0.0417789	cytochrome b/b6	energy metabolism
WP_100505741	-7.71263	-6.88279	-7.29771	0.0385113	0.0399885	0.0392499	triose-phosphate isomerase, partial	carbohydrate metabolism
WP_083217733	-7.74521	-6.84889	-7.29705	0.0497347	0.0400175	0.0448761	50S ribosomal protein L4	ribosomal
WP_039311042	-8.01352	-6.57009	-7.2918	0.0497347	0.000865271	0.0253	hypothetical protein	hypothetical
WP_077251454	-7.64994	-6.92331	-7.28663	0.0482586	0.0395609	0.0439098	hypothetical protein	hypothetical
WP_063516743	-7.86553	-6.69747	-7.2815	0.0377781	0.00301639	0.0203973	molecular chaperone HtpG	stress response
WP_071414410	-7.7262	-6.83107	-7.27863	0.0523297	0.0400175	0.0461736	30S ribosomal protein S15	ribosomal
WP_050307177	-7.98736	-6.56315	-7.27526	0.041128	0.000888134	0.0210081	hypothetical protein, partial	hypothetical
WP_057184875	-7.52645	-7.0186	-7.27253	0.0488892	0.0333813	0.0411352	hypothetical protein	hypothetical
WP_072794676	-7.92755	-6.60369	-7.26562	0.0376441	0.000783854	0.019214	hypothetical protein	hypothetical
WP_086400406	-7.60734	-6.91059	-7.25897	0.0461199	0.0395305	0.0428252	hypothetical protein	hypothetical
WP_055348007	-7.65446	-6.85156	-7.25301	0.0373401	0.0399885	0.0386643	hypothetical protein	hypothetical
WP_072794651	-7.615	-6.85626	-7.23563	0.043886	0.0400175	0.0419518	hypothetical protein	hypothetical
WP_067559404	-7.55649	-6.91171	-7.2341	0.039511	0.0173413	0.0284261	cytochrome c oxidase subunit I	energy metabolism
WP_017455659	-7.66087	-6.80444	-7.23266	0.0543926	0.0400175	0.0472051	30S ribosomal protein S10	ribosomal
WP_081953886	-7.53309	-6.90434	-7.21871	0.0373401	0.0152938	0.0263169	hypothetical protein	hypothetical
WP_025898142	-7.63954	-6.78444	-7.21199	0.0385113	0.00227893	0.0203951	cytochrome c oxidase subunit I	energy metabolism
WP_071414581	-7.64432	-6.77642	-7.21037	0.0421327	0.0400175	0.0410751	hypothetical protein	hypothetical
WP_050307170	-7.9417	-6.47868	-7.21019	0.0611213	0.00101979	0.0310705	hypothetical protein	hypothetical
WP_069015239	-7.62145	-6.78114	-7.20129	0.0569145	0.0400175	0.048466	glycogen/starch/alpha-glucan phosphorylase	carbohydrate metabolism
WP_009205107	-7.57365	-6.78909	-7.18137	0.0471112	0.0400175	0.0435644	glycogen/starch/alpha-glucan phosphorylase	carbohydrate metabolism
WP_073026368	-7.59024	-6.76916	-7.1797	0.0428366	0.0389788	0.0409077	calcium-translocating P-type ATPase, PMCA-type	transport and catabolism
WP_084797192	-7.42031	-6.93711	-7.17871	0.054727	0.0343913	0.0445591	cytochrome b	energy metabolism
WP_094948604	-7.72519	-6.62657	-7.17588	0.0373401	0.0209821	0.0291611	translation elongation factor EF-1 subunit alpha	translation
WP_096347849	-7.63315	-6.71181	-7.17248	0.0454018	0.0379984	0.0417001	50S ribosomal protein L14, partial	ribosomal
WP_077942601	-7.36234	-6.95517	-7.15875	0.0553528	0.0318532	0.043603	hypothetical protein	hypothetical
WP_082423252	-7.62901	-6.66472	-7.14686	0.0693236	0.0393528	0.0543382	hypothetical protein	hypothetical
WP_061130235	-7.57907	-6.70699	-7.14303	0.0429378	0.0379984	0.0404681	hypothetical protein, partial	hypothetical
WP_096346732	-7.58802	-6.69137	-7.1397	0.0429378	0.0386576	0.0407977	30S ribosomal protein S8e, partial	ribosomal
WP_071414401	-7.5318	-6.74291	-7.13735	0.0404207	0.0395335	0.0399771	ubiquitin-conjugating enzyme E2, partial	folding, sorting, and degradation
WP_072794691	-7.48121	-6.79336	-7.13729	0.0378959	0.0400175	0.0389567	hypothetical protein	hypothetical
WP_013075415	-7.47694	-6.78171	-7.12932	0.0472554	0.0400175	0.0436365	calcium-translocating P-type ATPase, SERCA-type	transport and catabolism
WP_085415973	-7.41571	-6.83472	-7.12521	0.062011	0.0264419	0.0442264	NADH dehydrogenase subunit 4	energy metabolism
WP_079864322	-7.77885	-6.47	-7.12443	0.0373401	0.00105944	0.0191998	hypothetical protein	hypothetical
WP_083770705	-7.55642	-6.66731	-7.11187	0.0868172	0.0404549	0.063636	ferrochelatase	metabolism
WP_066245574	-7.51687	-6.67073	-7.0938	0.054727	0.0400175	0.0473723	cation-translocating P-type ATPase	transport and catabolism
WP_081976706	-7.50888	-6.67297	-7.09093	0.0697227	0.0400175	0.0548701	hypothetical protein	hypothetical
WP_089748124	-7.51967	-6.66094	-7.0903	0.0454018	0.0395305	0.0424662	pyruvate kinase	carbohydrate metabolism
WP_069696849	-7.56105	-6.6179	-7.08948	0.0560826	0.0382743	0.0471785	50S ribosomal protein L11, partial	ribosomal
WP_066105420	-7.44533	-6.72285	-7.08409	0.0404207	0.0382743	0.0393475	cation-translocating P-type ATPase	transport and catabolism
WP_071303838	-7.50687	-6.65152	-7.07919	0.0518694	0.0392467	0.045558	hypothetical protein	hypothetical
WP_052431332	-7.53866	-6.60615	-7.0724	0.0483852	0.0353658	0.0418755	thioredoxin, partial	energy metabolism
WP_088890467	-7.45565	-6.68085	-7.06825	0.0518694	0.0398462	0.0458578	glycogen/starch/alpha-glucan phosphorylase	carbohydrate metabolism
WP_086384464	-6.93578	-7.17028	-7.05303	0.0387362	0.00908772	0.023912	hypothetical protein	hypothetical
WP_059026516	-7.44868	-6.6567	-7.05269	0.0454018	0.036832	0.0411169	fibronectin type III domain-containing protein	cellular processes
WP_086393144	-7.34385	-6.71269	-7.02827	0.0484155	0.0404549	0.0444352	hypothetical protein	hypothetical
WP_080712217	-7.454	-6.59648	-7.02524	0.0659017	0.0378162	0.051859	ubiquitin	folding, sorting, and degradation
WP_083560573	-7.4429	-6.60531	-7.0241	0.0589991	0.0404549	0.049727	hypothetical protein	hypothetical
WP_077941971	-7.42655	-6.60495	-7.01575	0.0387362	0.011023	0.0248796	hypothetical protein	hypothetical
WP_069134474	-7.42014	-6.60925	-7.01469	0.0550502	0.0382743	0.0466622	triose-phosphate isomerase	carbohydrate metabolism
WP_081976709	-7.46289	-6.56313	-7.01301	0.0726169	0.0404549	0.0565359	hypothetical protein, partial	hypothetical
WP_038603955	-7.23502	-6.78325	-7.00914	0.0585009	0.0340405	0.0462707	NADH-quinone oxidoreductase subunit L	energy metabolism
WP_068005889	-7.25858	-6.70138	-6.97998	0.0589991	0.0400175	0.0495083	cytochrome c oxidase subunit I	energy metabolism
WP_078814051	-7.40801	-6.51999	-6.964	0.0405823	0.0335123	0.0370473	hypothetical protein	hypothetical
WP_096346755	-7.38772	-6.51606	-6.95189	0.0454018	0.0334432	0.0394225	30S ribosomal protein S12, partial	ribosomal
WP_096346731	-7.38308	-6.51021	-6.94664	0.0497547	0.0343913	0.042073	50S ribosomal protein L4, partial	ribosomal
WP_071414514	-7.36987	-6.51003	-6.93995	0.0483852	0.0333644	0.0408748	30S ribosomal protein S8e, partial	ribosomal
WP_013558590	-7.31625	-6.54804	-6.93215	0.045112	0.0342125	0.0396623	cation-translocating P-type ATPase	transport and catabolism
WP_091968880	-7.27514	-6.56617	-6.92066	0.0479679	0.0354156	0.0416917	6-phosphofructokinase	carbohydrate metabolism
WP_071217072	-7.31803	-6.50891	-6.91347	0.0535667	0.0343913	0.043979	hypothetical protein	hypothetical
WP_086393372	-7.25176	-6.55308	-6.90242	0.0454018	0.0341521	0.0397769	hypothetical protein	hypothetical
WP_071414413	-7.3269	-6.47282	-6.89986	0.0576147	0.0343913	0.046003	triose-phosphate isomerase, partial	carbohydrate metabolism
WP_080648419	-7.41636	-6.36433	-6.89034	0.0480859	0.00109406	0.02459	hypothetical protein	hypothetical
WP_080383444	-7.24565	-6.50578	-6.87571	0.0387362	0.0333813	0.0360587	hypothetical protein	hypothetical
WP_072794625	-7.25991	-6.48528	-6.87259	0.065652	0.037734	0.051693	hypothetical protein	hypothetical
WP_086395263	-7.20132	-6.54267	-6.872	0.0426926	0.0343913	0.0385419	hypothetical protein	hypothetical
WP_038559707	-7.13423	-6.60905	-6.87164	0.054727	0.0406239	0.0476755	cytochrome c oxidase subunit I	energy metabolism
WP_096346008	-7.58767	-6.14633	-6.867	0.0373401	0.00542114	0.0213806	hypothetical protein, partial	hypothetical
WP_073613840	-7.23951	-6.49017	-6.86484	0.0421327	0.0322307	0.0371817	cation-translocating P-type ATPase	transport and catabolism
WP_042431877	-7.23883	-6.48357	-6.8612	0.0497347	0.0341521	0.0419434	calcium-translocating P-type ATPase, PMCA-type	transport and catabolism
WP_071414590	-7.27474	-6.43257	-6.85365	0.0658477	0.0349778	0.0504127	translation initiation factor SUI1, partial	translation
WP_012807044	-7.25245	-6.45233	-6.85239	0.0673599	0.0354205	0.0513902	6-phosphofructokinase	carbohydrate metabolism
WP_018336629	-7.25664	-6.43467	-6.84565	0.0598109	0.0322307	0.0460208	fibronectin type III domain-containing protein	cellular processes
WP_084698312	-7.15159	-6.53957	-6.84558	0.0658477	0.0427486	0.0542981	cytochrome c oxidase subunit 3	energy metabolism
WP_097540858	-7.02341	-6.6582	-6.84081	0.0518694	0.0404549	0.0461621	hypothetical protein	hypothetical
WP_069134489	-7.28521	-6.37982	-6.83252	0.0725352	0.0340405	0.0532878	hypothetical protein	hypothetical
WP_017455661	-7.26596	-6.3947	-6.83033	0.0518694	0.0243818	0.0381256	30S ribosomal protein S8, partial	ribosomal
WP_087674333	-7.50828	-6.14894	-6.82861	0.0404503	0.003342	0.0218962	hypothetical protein, partial	hypothetical
WP_039643986	-7.19458	-6.45812	-6.82635	0.043886	0.0298158	0.0368509	glycogen/starch/alpha-glucan phosphorylase	carbohydrate metabolism
WP_055347973	-7.2034	-6.44833	-6.82587	0.0385113	0.00932485	0.0239181	hypothetical protein	hypothetical
WP_081584803	-7.15924	-6.48244	-6.82084	0.0373401	0.0315623	0.0344512	hypothetical protein	hypothetical
WP_079864505	-7.28745	-6.35308	-6.82026	0.0725352	0.0333644	0.0529498	hypothetical protein	hypothetical
WP_082667133	-7.18563	-6.44795	-6.81679	0.0497347	0.0328158	0.0412753	fibronectin type III domain-containing protein	cellular processes
WP_090632606	-7.15799	-6.462	-6.80999	0.045866	0.0300937	0.0379798	phosphopyruvate hydratase	carbohydrate metabolism
WP_087674308	-7.52472	-6.09292	-6.80882	0.0518694	0.00403051	0.0279499	translation elongation factor EF-1 subunit alpha	translation
WP_082181590	-7.1814	-6.42972	-6.80556	0.0445372	0.0309864	0.0377618	hypothetical protein	hypothetical
WP_068923133	-7.16064	-6.4325	-6.79657	0.0454018	0.0276555	0.0365287	cation-transporting P-type ATPase	transport and catabolism
WP_096344608	-7.23871	-6.347	-6.79285	0.0454018	0.0203541	0.0328779	50S ribosomal protein L23, partial	ribosomal
WP_043873573	-7.20385	-6.3729	-6.78837	0.0598109	0.0301712	0.0449911	GTP-binding protein	signal transduction
WP_021130704	-7.18626	-6.37331	-6.77979	0.0454018	0.0221863	0.033794	F0F1 ATP synthase subunit beta	energy metabolism
WP_064376157	-7.21884	-6.3292	-6.77402	0.045112	0.00131833	0.0232152	RECORD REMOVED hypothetical protein	removed
WP_073456294	-7.20229	-6.34094	-6.77162	0.0908663	0.0404549	0.0656606	hypothetical protein	hypothetical
WP_009576254	-7.13905	-6.38858	-6.76382	0.0658477	0.0343913	0.0501195	phosphopyruvate hydratase	carbohydrate metabolism
WP_077942595	-7.26016	-6.26646	-6.76331	0.0482811	0.00139881	0.0248399	hypothetical protein	hypothetical
WP_065305677	-7.2038	-6.3153	-6.75955	0.0614777	0.0264729	0.0439753	30S ribosomal protein S15, partial	ribosomal
WP_081301098	-7.44331	-6.00031	-6.72181	0.0385113	0.0100927	0.024302	30S ribosomal protein S13, partial	ribosomal
WP_065402578	-7.41134	-6.03187	-6.72161	0.0554127	0.00455273	0.0299827	RECORD REMOVED hypothetical protein	removed
WP_037527609	-7.12416	-6.31179	-6.71798	0.0589991	0.0213104	0.0401548	F0F1 ATP synthase subunit alpha	energy metabolism
WP_017455683	-7.11644	-6.31319	-6.71482	0.0480859	0.0214965	0.0347912	50S ribosomal protein L29, partial	ribosomal
WP_086400417	-6.95493	-6.45999	-6.70746	0.0518694	0.0341521	0.0430107	DUF3704 domain-containing protein	unknown
WP_024315980	-7.05807	-6.35336	-6.70571	0.0815412	0.0400175	0.0607794	cytochrome c oxidase subunit I	energy metabolism
WP_012825496	-7.03526	-6.36858	-6.70192	0.0461199	0.0261487	0.0361343	glycogen/starch/alpha-glucan phosphorylase	carbohydrate metabolism
WP_083105023	-7.12463	-6.26255	-6.69359	0.0783755	0.0213104	0.049843	hypothetical protein	hypothetical
WP_017454588	-7.10678	-6.25331	-6.68004	0.0538105	0.0148409	0.0343257	30S ribosomal protein S10, partial	ribosomal
WP_019530504	-7.04162	-6.30488	-6.67325	0.0535667	0.0216342	0.0376004	phosphopyruvate hydratase	carbohydrate metabolism
WP_072794626	-7.02995	-6.30485	-6.6674	0.0644124	0.0297038	0.0470581	hypothetical protein	hypothetical
WP_067422745	-7.05261	-6.2798	-6.6662	0.054727	0.0199779	0.0373524	cation-translocating P-type ATPase	transport and catabolism
WP_094948603	-7.38467	-5.94459	-6.66463	0.054727	0.010445	0.032586	actin, cytoplasmic 2	transport and catabolism
WP_100221510	-6.98605	-6.31509	-6.65057	0.041128	0.022457	0.0317925	hypothetical protein	hypothetical
WP_079864433	-7.04013	-6.25955	-6.64984	0.0497347	0.0154538	0.0325943	hypothetical protein	hypothetical
WP_072796255	-7.13158	-6.14027	-6.63592	0.0385113	0.00551522	0.0220133	hypothetical protein	hypothetical
WP_080383634	-7.0293	-6.23115	-6.63022	0.0385113	0.00956521	0.0240383	hypothetical protein	hypothetical
WP_071414556	-7.01044	-6.24538	-6.62791	0.0497651	0.0172958	0.0335305	hypothetical protein	hypothetical
WP_086427339	-6.89797	-6.34504	-6.6215	0.0482034	0.0328158	0.0405096	hypothetical protein	hypothetical
WP_015094493	-7.0424	-6.20008	-6.62124	0.065652	0.0193316	0.0424918	hypothetical protein	hypothetical
WP_095042401	-7.01094	-6.21124	-6.61109	0.0497347	0.0132181	0.0314764	6-phosphofructokinase	carbohydrate metabolism
WP_082849626	-7.17588	-6.02625	-6.60106	0.0373401	0.00186792	0.019604	molecular chaperone DnaK	stress response
WP_034378195	-7.02521	-6.17613	-6.60067	0.0866989	0.0266765	0.0566877	hypothetical protein, partial	hypothetical
WP_034378239	-7.02634	-6.16642	-6.59638	0.089875	0.0135007	0.0516878	hypothetical protein	hypothetical
WP_066357272	-6.93687	-6.24865	-6.59276	0.0385168	0.0146873	0.0266021	glycogen/starch/alpha-glucan phosphorylase	carbohydrate metabolism
WP_072747904	-6.85066	-6.33041	-6.59053	0.0658477	0.0520908	0.0589692	cytochrome c oxidase subunit I	energy metabolism
WP_041604984	-6.89611	-6.25984	-6.57797	0.0385113	0.0167885	0.0276499	cytochrome c oxidase subunit I	energy metabolism
WP_087675671	-7.1667	-5.96508	-6.56589	0.0387362	0.00126247	0.0199993	hypothetical protein	hypothetical
WP_081585518	-6.93985	-6.17564	-6.55775	0.0577042	0.0202198	0.038962	hypothetical protein	hypothetical
WP_082027436	-6.89535	-6.21713	-6.55624	0.0591889	0.0163661	0.0377775	fibronectin type III domain-containing protein	cellular processes
WP_055348838	-7.14419	-5.9611	-6.55264	0.0598109	0.00353537	0.0316731	hypothetical protein, partial	hypothetical
WP_013867311	-6.89097	-6.21394	-6.55245	0.0502106	0.0133793	0.0317949	phosphopyruvate hydratase	carbohydrate metabolism
WP_071414403	-7.17865	-5.8882	-6.53343	0.043886	0.0111069	0.0274965	hypothetical protein	hypothetical
WP_015151822	-6.93544	-6.12753	-6.53149	0.0649406	0.0146037	0.0397722	6-phosphofructokinase	carbohydrate metabolism
WP_058866760	-6.89225	-6.16899	-6.53062	0.0518694	0.0115776	0.0317235	RECORD REMOVED glycogen/starch/alpha-glucan phosphorylase	removed
WP_072847929	-6.92404	-6.13615	-6.53009	0.0553528	0.0108562	0.0331045	hypothetical protein	hypothetical
WP_071289881	-6.97183	-6.08766	-6.52974	0.0770076	0.0115168	0.0442622	proliferating cell nuclear antigen (pcna), partial	replication and repair
WP_071303837	-6.89204	-6.15326	-6.52265	0.0565146	0.0135897	0.0350522	hypothetical protein, partial	hypothetical
WP_075306475	-6.9305	-6.08944	-6.50997	0.0939015	0.0133793	0.0536404	hypothetical protein	hypothetical
WP_087674325	-6.91731	-6.06172	-6.48952	0.088031	0.0123751	0.0502031	hypothetical protein, partial	hypothetical
WP_073456240	-6.91116	-6.06228	-6.48672	0.0862223	0.0183659	0.0522941	hypothetical protein	hypothetical
WP_077250825	-6.87038	-6.08102	-6.4757	0.0673599	0.0136617	0.0405108	hypothetical protein	hypothetical
WP_040383225	-6.86404	-6.08713	-6.47558	0.0672879	0.0133793	0.0403336	hypothetical protein	hypothetical
WP_071414446	-6.84166	-6.08216	-6.46191	0.0698752	0.0187411	0.0443082	hypothetical protein	hypothetical
WP_040005482	-6.86059	-6.04143	-6.45101	0.0865148	0.0151395	0.0508272	glucose-6-phosphate isomerase	carbohydrate metabolism
WP_080051902	-6.71608	-6.18447	-6.45027	0.0385113	0.0133793	0.0259453	DUF1725 domain-containing protein	unknown
WP_098461250	-6.80536	-6.08991	-6.44763	0.0518694	0.010445	0.0311572	6-phosphofructokinase	carbohydrate metabolism
WP_033412796	-6.81342	-6.07868	-6.44605	0.0598109	0.0115168	0.0356639	glycogen/starch/alpha-glucan phosphorylase	carbohydrate metabolism
WP_083898816	-6.79756	-6.09008	-6.44382	0.0497347	0.010445	0.0300899	cation-translocating P-type ATPase	transport and catabolism
WP_013105024	-6.82081	-6.04096	-6.43088	0.0611213	0.0108562	0.0359887	2,3-diphosphoglycerate-dependent phosphoglycerate mutase	metabolism
WP_061130197	-6.85999	-5.98196	-6.42097	0.0992075	0.0115168	0.0553622	ATP-dependent helicase	replication and repair
WP_017455679	-6.81163	-6.02899	-6.42031	0.0606071	0.0107453	0.0356762	30S ribosomal protein S9, partial	ribosomal
WP_096203429	-6.77911	-6.05952	-6.41931	0.0565146	0.0101202	0.0333174	phosphopyruvate hydratase	carbohydrate metabolism
WP_071414557	-6.81491	-6.00993	-6.41242	0.0731994	0.0121396	0.0426695	hypothetical protein	hypothetical
WP_086400429	-6.80651	-6.01728	-6.4119	0.0704176	0.0194544	0.044936	DUF1725 domain-containing protein	unknown
WP_072550296	-6.81993	-6.0014	-6.41067	0.0589991	0.00959742	0.0342983	phosphopyruvate hydratase	carbohydrate metabolism
WP_068541177	-6.74855	-6.07165	-6.4101	0.0497651	0.010445	0.0301051	phosphopyruvate hydratase	carbohydrate metabolism
WP_082230732	-6.8215	-5.99488	-6.40819	0.0644551	0.0104908	0.037473	hypothetical protein	hypothetical
WP_068714792	-6.778	-6.02606	-6.40203	0.0538105	0.00973773	0.0317741	calcium-transporting P-type ATPase, PMR1-type	transport and catabolism
WP_033581588	-7.08256	-5.7205	-6.40153	0.0385113	0.0232264	0.0308688	hypothetical protein, partial	hypothetical
WP_080373928	-6.74351	-6.04983	-6.39667	0.0387362	0.022457	0.0305966	hypothetical protein	hypothetical
WP_072794702	-6.74936	-6.04348	-6.39642	0.0611213	0.0108912	0.0360062	hypothetical protein	hypothetical
WP_084149651	-6.85634	-5.92695	-6.39164	0.0454018	0.00485073	0.0251263	hypothetical protein	hypothetical
WP_018339617	-6.7719	-6.00642	-6.38916	0.0553707	0.0096713	0.032521	fibronectin type III domain-containing protein	cellular processes
WP_016481560	-6.77168	-6.00554	-6.38861	0.0658477	0.0105761	0.0382119	glucose-6-phosphate isomerase	carbohydrate metabolism
WP_088181274	-6.74132	-6.02574	-6.38353	0.054727	0.00973773	0.0322324	phosphopyruvate hydratase	carbohydrate metabolism
WP_046020420	-6.53496	-6.2281	-6.38153	0.0617542	0.037782	0.0497681	cytochrome b/b6	energy metabolism
WP_078814221	-6.80277	-5.94857	-6.37567	0.0853791	0.0104372	0.0479081	hypothetical protein	hypothetical
WP_071414483	-6.7238	-6.02585	-6.37483	0.0613054	0.011023	0.0361642	hypothetical protein	hypothetical
WP_083217736	-7.11441	-5.63054	-6.37248	0.0461199	0.0299781	0.038049	hypothetical protein	hypothetical
WP_051132554	-7.0733	-5.66091	-6.3671	0.054727	0.0330243	0.0438756	hypothetical protein, partial	hypothetical
WP_073456266	-6.77024	-5.95492	-6.36258	0.0944976	0.0108912	0.0526944	hypothetical protein	hypothetical
WP_080382477	-6.73498	-5.98479	-6.35988	0.0542596	0.0100927	0.0321762	hypothetical protein	hypothetical
WP_072796273	-6.70542	-6.00927	-6.35734	0.0816269	0.014257	0.047942	hypothetical protein	hypothetical
WP_072867174	-6.71678	-5.96947	-6.34313	0.0526584	0.00973773	0.031198	calcium-transporting P-type ATPase, PMR1-type	transport and catabolism
WP_017297723	-6.70092	-5.97919	-6.34006	0.0646352	0.010445	0.0375401	glycogen/starch/alpha-glucan phosphorylase	carbohydrate metabolism
WP_079863866	-6.68778	-5.97602	-6.3319	0.0572562	0.0096713	0.0334637	phosphoglycerate kinase, partial	carbohydrate metabolism
WP_087674332	-6.72182	-5.93082	-6.32632	0.0611213	0.00973773	0.0354295	hypothetical protein	hypothetical
WP_084149589	-6.56949	-6.06647	-6.31798	0.0790562	0.0467639	0.06291	cytochrome c oxidase subunit 1	energy metabolism
WP_026052281	-6.96477	-5.64357	-6.30417	0.0461199	0.0311849	0.0386524	parvalbumin beta	transport and catabolism
WP_010831735	-6.61625	-5.98329	-6.29977	0.062301	0.0108038	0.0365524	fibronectin type III domain-containing protein	cellular processes
WP_065392613	-6.99261	-5.60659	-6.2996	0.0385113	0.036449	0.0374801	hypothetical protein	hypothetical
WP_082181565	-6.67262	-5.92617	-6.2994	0.087262	0.0119157	0.0495888	30S ribosomal protein S11	ribosomal
WP_081976710	-6.72154	-5.87115	-6.29634	0.0718694	0.010445	0.0411572	hypothetical protein, partial	hypothetical
WP_081983665	-6.6769	-5.91421	-6.29555	0.0599734	0.0100927	0.035033	hypothetical protein	hypothetical
WP_083217734	-6.93896	-5.64309	-6.29103	0.0373401	0.0297038	0.0335219	hypothetical protein	hypothetical
WP_073668305	-6.64601	-5.92431	-6.28516	0.0872606	0.0166312	0.0519459	hypothetical protein	hypothetical
WP_084032256	-6.64923	-5.91176	-6.28049	0.0480859	0.0071778	0.0276318	hypothetical protein	hypothetical
WP_072088594	-6.71592	-5.84364	-6.27978	0.0497347	0.00212471	0.0259297	hypothetical protein	hypothetical
WP_091635605	-6.56274	-5.9887	-6.27572	0.054727	0.0097739	0.0322504	cation-translocating P-type ATPase	transport and catabolism
WP_094602698	-6.6019	-5.94217	-6.27204	0.0770076	0.0113262	0.0441669	calcium-translocating P-type ATPase, SERCA-type	transport and catabolism
WP_051654702	-6.60873	-5.9321	-6.27041	0.0497347	0.010445	0.0300899	hypothetical protein	hypothetical
WP_009060644	-6.63521	-5.89514	-6.26518	0.0821779	0.0108562	0.046517	calcium-translocating P-type ATPase, PMCA-type	transport and catabolism
WP_080374804	-6.79794	-5.72392	-6.26093	0.0373401	0.00251235	0.0199262	DUF1725 domain-containing protein	unknown
WP_079878272	-6.65569	-5.86044	-6.25807	0.0748071	0.010445	0.0426261	50S ribosomal protein L37Ae	ribosomal
WP_045732925	-6.65472	-5.85496	-6.25484	0.0797305	0.010477	0.0451038	hypothetical protein, partial	hypothetical
WP_090708275	-6.60782	-5.89194	-6.24988	0.0569145	0.0100927	0.0335036	hypothetical protein	hypothetical
WP_072842338	-6.57755	-5.88838	-6.23297	0.0541766	0.0101202	0.0321484	hypothetical protein	hypothetical
WP_090460083	-6.58236	-5.88341	-6.23289	0.062011	0.010445	0.036228	glycogen/starch/alpha-glucan phosphorylase	carbohydrate metabolism
WP_052323107	-6.57689	-5.87077	-6.22383	0.0673599	0.0108562	0.0391081	hypothetical protein	hypothetical
WP_077250833	-6.6348	-5.81127	-6.22304	0.0990988	0.0108562	0.0549775	hypothetical protein	hypothetical
WP_090021802	-6.62216	-5.8186	-6.22038	0.0695698	0.0108038	0.0401868	F0F1 ATP synthase subunit beta	energy metabolism
WP_094763462	-6.58942	-5.84724	-6.21833	0.0676431	0.0104908	0.039067	6-phosphofructokinase	carbohydrate metabolism
WP_064928273	-6.58001	-5.85391	-6.21696	0.0585009	0.010445	0.034473	6-phosphofructokinase	carbohydrate metabolism
WP_072071254	-6.61003	-5.82251	-6.21627	0.071448	0.0108014	0.0411247	translation initiation factor IF-5A	translation
WP_087679563	-6.59493	-5.7924	-6.19366	0.0985356	0.011023	0.0547793	peptidylprolyl isomerase, partial	virulence
WP_092857172	-6.46203	-5.91768	-6.18985	0.0822379	0.0323009	0.0572694	cytochrome b/b6	energy metabolism
WP_071414549	-6.60162	-5.7764	-6.18901	0.087262	0.0112192	0.0492406	50S ribosomal protein L24, partial	ribosomal
WP_013886813	-6.53945	-5.83399	-6.18672	0.0734565	0.0106782	0.0420673	F0F1 ATP synthase subunit beta	energy metabolism
WP_069134501	-6.87399	-5.49033	-6.18216	0.0385113	0.0425557	0.0405335	50S ribosomal protein L10	ribosomal
WP_063830893	-6.51845	-5.84154	-6.17999	0.0620758	0.0105761	0.0363259	cation-transporting P-type ATPase	transport and catabolism
WP_099868255	-6.73646	-5.59168	-6.16407	0.0373401	0.00410674	0.0207234	F0F1 ATP synthase subunit alpha	energy metabolism
WP_086393150	-6.51494	-5.79153	-6.15323	0.0865148	0.0115776	0.0490462	hypothetical protein	hypothetical
WP_054160097	-6.58045	-5.72576	-6.1531	0.0985356	0.0125983	0.0555669	50S ribosomal protein L3	ribosomal
WP_086400421	-6.42762	-5.86589	-6.14676	0.0590584	0.0114687	0.0352635	DUF1725 domain-containing protein	unknown
WP_077440293	-6.46602	-5.81577	-6.14089	0.0658477	0.0108562	0.0383519	2,3-diphosphoglycerate-dependent phosphoglycerate mutase	metabolism
WP_084617934	-6.82062	-5.46004	-6.14033	0.0461199	0.0400175	0.0430687	HAD family hydrolase	carbohydrate metabolism
WP_024286669	-6.4482	-5.80367	-6.12594	0.0576147	0.011023	0.0343188	6-phosphofructokinase	carbohydrate metabolism
WP_075639865	-6.36396	-5.8743	-6.11913	0.0776258	0.0163661	0.046996	cytochrome b	energy metabolism
WP_085357179	-6.49875	-5.72794	-6.11335	0.0420723	0.0115776	0.026825	hypothetical protein	hypothetical
WP_048202681	-6.47639	-5.74708	-6.11174	0.0565146	0.0127281	0.0346214	phosphopyruvate hydratase	carbohydrate metabolism
WP_096347995	-6.49654	-5.72562	-6.11108	0.0817685	0.0126956	0.047232	hypothetical protein, partial	hypothetical
WP_050307207	-6.47718	-5.73234	-6.10476	0.0790562	0.0122019	0.0456291	50S ribosomal protein L22, partial	ribosomal
WP_071414591	-6.4841	-5.7108	-6.09745	0.0944976	0.0123133	0.0534055	60S ribosomal protein L22	ribosomal
WP_083480180	-6.43774	-5.73813	-6.08794	0.0865148	0.0121592	0.049337	autotransporter domain-containing protein	membrane transport
WP_018661846	-6.43395	-5.72396	-6.07895	0.0620758	0.0136294	0.0378526	calcium-transporting P-type ATPase, PMR1-type	transport and catabolism
WP_037498267	-6.21901	-5.92407	-6.07154	0.0940662	0.0400175	0.0670419	cytochrome c oxidase subunit I	energy metabolism
WP_068716146	-6.38204	-5.73522	-6.05863	0.0649406	0.0133793	0.0391599	glycogen/starch/alpha-glucan phosphorylase	carbohydrate metabolism
WP_100064813	-6.43468	-5.67893	-6.05681	0.0644124	0.0138344	0.0391234	lysine--tRNA ligase	amino acid metabolism
WP_026369310	-6.41325	-5.69515	-6.0542	0.0672879	0.0135005	0.0403942	6-phosphofructokinase	carbohydrate metabolism
WP_050708677	-6.41831	-5.68664	-6.05248	0.0658477	0.0155409	0.0406943	cation-transporting P-type ATPase	transport and catabolism
WP_061611945	-6.40493	-5.69129	-6.04811	0.0995795	0.0126919	0.0561357	cation transporter	transport and catabolism
WP_091198236	-6.38554	-5.70193	-6.04373	0.0869684	0.0145452	0.0507568	fibronectin type III domain-containing protein	cellular processes
WP_086395261	-6.3129	-5.75122	-6.03206	0.0749624	0.0123133	0.0436379	hypothetical protein	hypothetical
WP_009359851	-6.25908	-5.80375	-6.03141	0.0868172	0.0168126	0.0518149	cytochrome b	energy metabolism
WP_027287658	-6.43237	-5.62655	-6.02946	0.0625924	0.0193656	0.040979	F0F1 ATP synthase subunit beta	energy metabolism
WP_079918743	-6.4079	-5.64426	-6.02608	0.0606796	0.0179586	0.0393191	hypothetical protein	hypothetical
WP_018337095	-6.36377	-5.68672	-6.02525	0.0970682	0.0136999	0.0553841	hypothetical protein	hypothetical
WP_096346934	-6.3814	-5.65571	-6.01856	0.0643968	0.0145452	0.039471	hypothetical protein, partial	hypothetical
WP_086404969	-6.28557	-5.74303	-6.0143	0.062301	0.0125983	0.0374497	hypothetical protein	hypothetical
WP_071414491	-6.72951	-5.28806	-6.00879	0.0611213	0.0609818	0.0610516	GTP-binding protein	signal transduction
WP_072088592	-6.36191	-5.64968	-6.0058	0.041128	0.0158014	0.0284647	hypothetical protein	hypothetical
WP_038299767	-6.42723	-5.56972	-5.99848	0.0649406	0.0108912	0.0379159	cytochrome c oxidase subunit I	energy metabolism
WP_100424243	-6.39206	-5.59954	-5.9958	0.0865148	0.0216342	0.0540745	phosphoglycerate kinase	carbohydrate metabolism
WP_099868280	-6.39798	-5.59195	-5.99496	0.0653667	0.0219118	0.0436393	3-hydroxybutyryl-CoA dehydrogenase	metabolism
WP_031319003	-6.39572	-5.58804	-5.99188	0.0970682	0.0190899	0.058079	hypothetical protein	hypothetical
WP_074364680	-6.37372	-5.60923	-5.99148	0.088161	0.0183207	0.0532409	L-lactate dehydrogenase	carbohydrate metabolism
WP_069134467	-6.32606	-5.64771	-5.98689	0.0748071	0.0135577	0.0441824	methionine adenosyltransferase	amino acid metabolism
WP_079864270	-6.69946	-5.27293	-5.98619	0.0497347	0.0658183	0.0577765	30S ribosomal protein S4, partial	ribosomal
WP_071414587	-6.33957	-5.63205	-5.98581	0.0493436	0.0187411	0.0340424	hypothetical protein	hypothetical
WP_012468920	-6.35433	-5.61237	-5.98335	0.0644531	0.0204675	0.0424603	HAD family hydrolase	carbohydrate metabolism
WP_021758871	-6.36552	-5.59358	-5.97955	0.0811881	0.0189291	0.0500586	triose-phosphate isomerase	carbohydrate metabolism
WP_082181581	-6.67898	-5.27939	-5.97918	0.0624027	0.0689507	0.0656767	hypothetical protein	hypothetical
WP_065401391	-6.56236	-5.39208	-5.97722	0.0426926	0.00804	0.0253663	RECORD REMOVED 30S ribosomal protein S7	removed
WP_029640283	-6.23975	-5.7044	-5.97207	0.0985356	0.0197952	0.0591654	cytochrome c oxidase subunit I	energy metabolism
WP_020074246	-6.33743	-5.60254	-5.96999	0.065652	0.0213104	0.0434812	calcium-translocating P-type ATPase, PMCA-type	transport and catabolism
WP_097967592	-6.36866	-5.56958	-5.96912	0.0925552	0.0182668	0.055411	translation initiation factor IF-5A	translation
WP_052706249	-6.59874	-5.3261	-5.96242	0.0502106	0.0613665	0.0557886	30S ribosomal protein S5, partial	ribosomal
WP_027289096	-6.1955	-5.71032	-5.95291	0.0887335	0.0181603	0.0534469	NADH-quinone oxidoreductase subunit L	energy metabolism
WP_079570166	-6.33508	-5.56824	-5.95166	0.0694877	0.0249319	0.0472098	phosphopyruvate hydratase	carbohydrate metabolism
WP_081809282	-6.2887	-5.61078	-5.94974	0.0611213	0.0202572	0.0406893	glycogen/starch/alpha-glucan phosphorylase	carbohydrate metabolism
WP_066678690	-6.30082	-5.59403	-5.94743	0.0621467	0.0216558	0.0419013	L-lactate dehydrogenase	carbohydrate metabolism
WP_071210189	-6.56041	-5.32547	-5.94294	0.0461199	0.00898336	0.0275516	50S ribosomal protein L23, partial	ribosomal
WP_013249066	-6.36208	-5.51783	-5.93995	0.0909345	0.0301712	0.0605529	transketolase	metabolism
WP_055348014	-6.5474	-5.31146	-5.92943	0.0621467	0.0582703	0.0602085	hypothetical protein	hypothetical
WP_037457080	-6.37997	-5.47393	-5.92695	0.0625924	0.0194544	0.0410234	cytochrome c oxidase subunit II	energy metabolism
WP_096326983	-6.28883	-5.55969	-5.92426	0.0968524	0.0163661	0.0566093	hypothetical protein	hypothetical
WP_067716861	-6.25605	-5.58917	-5.92261	0.0964721	0.0164091	0.0564406	calcium-translocating P-type ATPase, SERCA-type	transport and catabolism
WP_009072270	-6.28941	-5.55456	-5.92198	0.0975242	0.0190899	0.058307	ankyrin repeat-containing protein	cellular processes
WP_028979702	-6.31992	-5.5151	-5.91751	0.09952	0.0261487	0.0628344	glucose-6-phosphate isomerase	carbohydrate metabolism
WP_082829196	-6.26895	-5.53752	-5.90324	0.0659947	0.0280203	0.0470075	hypothetical protein	hypothetical
WP_084782951	-6.25069	-5.54956	-5.90013	0.0659017	0.0266822	0.0462919	glycogen/starch/alpha-glucan phosphorylase	carbohydrate metabolism
WP_091880909	-6.26727	-5.52927	-5.89827	0.0523297	0.0038544	0.0280921	cytochrome c oxidase subunit I	energy metabolism
WP_087219322	-6.23851	-5.54811	-5.89331	0.0676141	0.0268612	0.0472376	cation-transporting P-type ATPase	transport and catabolism
WP_085587073	-6.089	-5.67335	-5.88117	0.0800155	0.0138344	0.0469249	cytochrome c oxidase subunit I	energy metabolism
WP_073233848	-6.29485	-5.45962	-5.87724	0.0970682	0.0317245	0.0643963	hexokinase	carbohydrate metabolism
WP_014954231	-6.27709	-5.45529	-5.86619	0.0684151	0.0343913	0.0514032	F0F1 ATP synthase subunit beta	energy metabolism
WP_075061801	-6.27593	-5.44041	-5.85817	0.0743817	0.0343913	0.0543865	phosphopyruvate hydratase	carbohydrate metabolism
WP_066782476	-6.15788	-5.5565	-5.85719	0.0611213	0.0251022	0.0431118	6-phosphofructokinase	carbohydrate metabolism
WP_099868286	-6.56969	-5.14113	-5.85541	0.0488892	0.0802716	0.0645804	molecular chaperone DnaK	stress response
WP_101074119	-6.18368	-5.52687	-5.85528	0.089875	0.0291801	0.0595275	glycogen/starch/alpha-glucan phosphorylase	carbohydrate metabolism
WP_010298430	-6.11471	-5.59501	-5.85486	0.0869684	0.0182668	0.0526176	NADH-quinone oxidoreductase subunit M	energy metabolism
WP_077942596	-6.42263	-5.2659	-5.84426	0.087262	0.0239314	0.0555967	hypothetical protein	hypothetical
WP_071414592	-6.20287	-5.45669	-5.82978	0.0806578	0.0315143	0.056086	hypothetical protein	hypothetical
WP_094966072	-6.56389	-5.0955	-5.8297	0.0497347	0.0925909	0.0711628	50S ribosomal protein L6	ribosomal
WP_013564596	-6.15842	-5.49903	-5.82872	0.0921479	0.0214996	0.0568237	2,3-diphosphoglycerate-dependent phosphoglycerate mutase	metabolism
WP_041502441	-6.17501	-5.47739	-5.8262	0.0666403	0.0334432	0.0500417	fibronectin type III domain-containing protein	cellular processes
WP_069347563	-6.19818	-5.43513	-5.81665	0.0909345	0.034511	0.0627227	glycogen/starch/alpha-glucan phosphorylase	carbohydrate metabolism
WP_096567432	-6.42965	-5.18238	-5.80602	0.0618297	0.0872513	0.0745405	cation-transporting P-type ATPase	transport and catabolism
WP_027300408	-6.15669	-5.45379	-5.80524	0.0653893	0.0343058	0.0498475	F0F1 ATP synthase subunit beta	energy metabolism
WP_081585520	-6.17095	-5.40084	-5.7859	0.089875	0.0341521	0.0620135	50S ribosomal protein L3, partial	ribosomal
WP_090960735	-6.10043	-5.4694	-5.78492	0.0659017	0.0337928	0.0498472	glycogen/starch/alpha-glucan phosphorylase	carbohydrate metabolism
WP_086393142	-6.12497	-5.43847	-5.78172	0.0484155	0.0106782	0.0295468	hypothetical protein	hypothetical
WP_045445244	-5.89077	-5.67178	-5.78127	0.0790562	0.0141092	0.0465827	cytochrome c oxidase subunit I	energy metabolism
WP_025300437	-5.86593	-5.69407	-5.78	0.0885476	0.0658183	0.077183	NADH-quinone oxidoreductase subunit L	energy metabolism
WP_027287859	-5.99499	-5.55942	-5.7772	0.0820156	0.0155409	0.0487783	cytochrome b/b6	energy metabolism
WP_065380406	-6.17683	-5.36014	-5.76849	0.0611213	0.00460855	0.0328649	cytochrome c oxidase subunit II	energy metabolism
WP_079878277	-6.14457	-5.39098	-5.76777	0.0933767	0.037734	0.0655553	hypothetical protein	hypothetical
WP_024754307	-5.93612	-5.59931	-5.76771	0.0589991	0.0343913	0.0466952	hypothetical protein	hypothetical
WP_086404964	-6.17933	-5.35279	-5.76606	0.0985356	0.0343913	0.0664634	hypothetical protein	hypothetical
WP_069134456	-6.16363	-5.36432	-5.76397	0.0909455	0.0386576	0.0648015	hypothetical protein	hypothetical
WP_098210373	-6.21272	-5.31412	-5.76342	0.0971191	0.0404549	0.068787	hypothetical protein	hypothetical
WP_008409988	-6.098	-5.41789	-5.75794	0.0658477	0.0353658	0.0506067	calcium-transporting P-type ATPase, PMR1-type	transport and catabolism
WP_079863869	-6.15157	-5.36014	-5.75586	0.0965192	0.0355669	0.066043	hypothetical protein	hypothetical
WP_087507527	-6.27271	-5.23541	-5.75406	0.0385113	0.00425019	0.0213808	30S ribosomal protein S5	ribosomal
WP_071414637	-6.10046	-5.40652	-5.75349	0.054727	0.0355669	0.0451469	hypothetical protein	hypothetical
WP_095878952	-6.12527	-5.37067	-5.74797	0.0762543	0.0382949	0.0572746	phosphoglycerate kinase	carbohydrate metabolism
WP_085511594	-6.04677	-5.40838	-5.72758	0.0790562	0.0357565	0.0574063	hypothetical protein	hypothetical
WP_055347971	-5.90853	-5.51954	-5.71403	0.0945845	0.0194544	0.0570194	hypothetical protein	hypothetical
WP_038603678	-6.09742	-5.32087	-5.70915	0.0766744	0.0276555	0.052165	cytochrome c oxidase subunit II	energy metabolism
WP_069056654	-6.0246	-5.39233	-5.70847	0.087262	0.0343913	0.0608266	F0F1 ATP synthase subunit beta	energy metabolism
WP_012810679	-6.01197	-5.39362	-5.70279	0.0943729	0.0343913	0.0643821	calcium-translocating P-type ATPase, SERCA-type	transport and catabolism
WP_019012669	-6.16053	-5.23485	-5.69769	0.088161	0.0540437	0.0711023	cytochrome c oxidase subunit I	energy metabolism
WP_077250810	-6.04883	-5.34089	-5.69486	0.0676431	0.0400175	0.0538303	hypothetical protein	hypothetical
WP_077250820	-6.0519	-5.33387	-5.69288	0.0673599	0.0400175	0.0536887	hypothetical protein	hypothetical
WP_073822566	-6.06279	-5.30772	-5.68526	0.0729121	0.0404549	0.0566835	6-phosphofructokinase	carbohydrate metabolism
WP_055348003	-6.01035	-5.3588	-5.68458	0.0944976	0.0352239	0.0648608	hypothetical protein	hypothetical
WP_074550185	-6.03034	-5.3285	-5.67942	0.0865148	0.037743	0.0621289	2,3-diphosphoglycerate-dependent phosphoglycerate mutase	metabolism
WP_082181623	-6.10745	-5.23081	-5.66913	0.0994903	0.0554656	0.077478	hypothetical protein	hypothetical
WP_077942594	-6.02226	-5.28733	-5.6548	0.0554127	0.0108014	0.0331071	hypothetical protein	hypothetical
WP_053235621	-6.06094	-5.24716	-5.65405	0.0783194	0.0518301	0.0650748	RNA-binding protein	genetic information processing
WP_087674311	-6.08711	-5.21005	-5.64858	0.0985356	0.0606671	0.0796013	hypothetical protein	hypothetical
WP_056219408	-5.99238	-5.30131	-5.64685	0.0817951	0.0406208	0.0612079	phosphopyruvate hydratase	carbohydrate metabolism
WP_012635921	-5.99713	-5.25657	-5.62685	0.0748562	0.049777	0.0623166	calcium-transporting P-type ATPase, PMR1-type	transport and catabolism
WP_071414567	-6.00997	-5.23801	-5.62399	0.0821779	0.0404549	0.0613164	50S ribosomal protein L3, partial	ribosomal
WP_077609975	-5.96445	-5.22278	-5.59361	0.0975242	0.0433654	0.0704448	cation-translocating P-type ATPase	transport and catabolism
WP_028049603	-5.96507	-5.20176	-5.58342	0.0770076	0.0628035	0.0699056	hypothetical protein	hypothetical
WP_086400399	-6.01745	-5.13483	-5.57614	0.0811881	0.0118111	0.0464996	hypothetical protein	hypothetical
WP_072794682	-5.83299	-5.31053	-5.57176	0.0908663	0.0382743	0.0645703	hypothetical protein	hypothetical
WP_055899898	-5.94329	-5.19059	-5.56694	0.0748071	0.0658183	0.0703127	fibronectin type III domain-containing protein	cellular processes
WP_048095087	-5.94956	-5.18307	-5.56631	0.0926698	0.0514859	0.0720779	elongation factor EF-2	translation
WP_095609196	-5.8178	-5.29966	-5.55873	0.0759217	0.0408172	0.0583695	ATPase	energy metabolism
WP_068772074	-5.90925	-5.20441	-5.55683	0.0781313	0.0623059	0.0702186	phosphoglycerate kinase	carbohydrate metabolism
WP_012472530	-5.89884	-5.16507	-5.53195	0.0783194	0.0658183	0.0720688	DUF2974 domain-containing protein	unknown
WP_072794632	-5.92926	-5.13404	-5.53165	0.0800099	0.0689507	0.0744803	hypothetical protein, partial	hypothetical
WP_030397194	-5.87334	-5.18833	-5.53083	0.0908663	0.0503372	0.0706018	HAD family hydrolase	carbohydrate metabolism
WP_078651061	-5.91773	-5.14242	-5.53007	0.0810681	0.0668735	0.0739708	RECORD REMOVED hypothetical protein	removed
WP_026926892	-5.82289	-5.23658	-5.52974	0.0793654	0.0543626	0.066864	6-phosphofructokinase	carbohydrate metabolism
WP_014954785	-5.97792	-5.08089	-5.52941	0.0644531	0.00577897	0.035116	cytochrome c oxidase subunit 3	energy metabolism
WP_007691538	-5.92604	-5.13088	-5.52846	0.0851749	0.0699919	0.0775834	elongation factor EF-2	translation
WP_071414621	-5.88049	-5.17357	-5.52703	0.0958097	0.0404549	0.0681323	translation initiation factor eIF-1A, partial	translation
WP_088862183	-5.94946	-5.09684	-5.52315	0.0865148	0.07898	0.0827474	50S ribosomal protein L5	ribosomal
WP_055348747	-5.88776	-5.12593	-5.50684	0.0553707	0.0143871	0.0348789	hypothetical protein	hypothetical
WP_088367318	-5.74436	-5.25658	-5.50047	0.0976802	0.0343913	0.0660357	cytochrome c oxidase subunit I	energy metabolism
WP_028451076	-5.84379	-5.14511	-5.49445	0.0776258	0.0665409	0.0720833	phosphoglycerate kinase	carbohydrate metabolism
WP_041504115	-5.89651	-5.0681	-5.4823	0.0869684	0.0863938	0.0866811	fibronectin type III domain-containing protein	cellular processes
WP_052567398	-5.83662	-5.11618	-5.4764	0.0877039	0.0734447	0.0805743	glycogen/starch/alpha-glucan phosphorylase	carbohydrate metabolism
WP_082901244	-5.82221	-5.12367	-5.47294	0.0925552	0.0655699	0.0790626	alanine--tRNA ligase	amino acid metabolism
WP_082906329	-5.82881	-5.10794	-5.46837	0.0895941	0.0756052	0.0825997	glycogen/starch/alpha-glucan phosphorylase	carbohydrate metabolism
WP_085834252	-5.8288	-5.10414	-5.46647	0.0849049	0.0768499	0.0808774	calcium-translocating P-type ATPase, PMCA-type	transport and catabolism
WP_086430347	-5.73636	-5.19389	-5.46512	0.0797064	0.0658183	0.0727623	hypothetical protein	hypothetical
WP_096347446	-5.88527	-5.04451	-5.46489	0.087262	0.0932618	0.0902619	50S ribosomal protein L6, partial	ribosomal
WP_035344456	-5.83254	-5.08108	-5.45681	0.0811881	0.0836066	0.0823973	glucose-6-phosphate isomerase	carbohydrate metabolism
WP_080648406	-5.78492	-5.10353	-5.44422	0.0673599	0.00595487	0.0366574	hypothetical protein	hypothetical
WP_065392632	-6.00015	-4.85587	-5.42801	0.0428366	0.00786753	0.0253521	50S ribosomal protein L16, partial	ribosomal
WP_009373251	-5.77977	-5.06354	-5.42165	0.0811881	0.0884385	0.0848133	F0F1 ATP synthase subunit alpha	energy metabolism
WP_034430021	-5.71481	-5.09013	-5.40247	0.0975242	0.0658183	0.0816713	RECORD REMOVED 6-phosphofructokinase	removed
WP_086398692	-5.97449	-4.82461	-5.39955	0.0480859	0.036449	0.0422674	hypothetical protein	hypothetical
WP_083379222	-5.77269	-5.02161	-5.39715	0.0895941	0.0997827	0.0946884	hypothetical protein	hypothetical
WP_087674330	-5.941	-4.83753	-5.38927	0.0463778	0.0163661	0.031372	peptidylprolyl isomerase	virulence
WP_060793670	-5.703	-5.05035	-5.37667	0.0811029	0.0925909	0.0868469	glycogen/starch/alpha-glucan phosphorylase	carbohydrate metabolism
WP_013639705	-5.63005	-5.11524	-5.37264	0.0922921	0.0658183	0.0790552	NADH-quinone oxidoreductase subunit L	energy metabolism
WP_086400403	-5.63871	-5.06835	-5.35353	0.0658477	0.0889788	0.0774132	hypothetical protein, partial	hypothetical
WP_045202466	-5.93349	-4.76751	-5.3505	0.0614739	0.017228	0.0393509	hypothetical protein, partial	hypothetical
WP_087674319	-5.90868	-4.77371	-5.34119	0.0584803	0.0163661	0.0374232	hypothetical protein, partial	hypothetical
WP_082181607	-6.03694	-4.63617	-5.33655	0.0523297	0.0903452	0.0713374	hypothetical protein, partial	hypothetical
WP_004592678	-5.47081	-5.11767	-5.29424	0.0887508	0.0768499	0.0828004	50S ribosomal protein L2	ribosomal
WP_086427340	-5.77679	-4.78917	-5.28298	0.0404503	0.00922814	0.0248392	hypothetical protein	hypothetical
WP_087674321	-5.81938	-4.73689	-5.27814	0.0461199	0.00834931	0.0272346	hypothetical protein, partial	hypothetical
WP_079867904	-5.74856	-4.68062	-5.21459	0.0843447	0.0205282	0.0524364	hypothetical protein	hypothetical
WP_086427331	-5.69768	-4.64462	-5.17115	0.0529904	0.0665422	0.0597663	hypothetical protein	hypothetical
WP_086393222	-5.53431	-4.80729	-5.1708	0.0423087	0.0202113	0.03126	DUF1725 domain-containing protein	unknown
WP_011143314	-5.80271	-4.47678	-5.13974	0.0621467	0.0713625	0.0667546	L-lactate dehydrogenase	carbohydrate metabolism
WP_069134494	-5.74318	-4.50594	-5.12456	0.0869684	0.0808112	0.0838898	annexin	environmental information processing
WP_071211668	-5.59122	-4.49144	-5.04133	0.0480859	0.0404549	0.0442704	hypothetical protein	hypothetical
WP_086404972	-5.54934	-4.38402	-4.96668	0.0569346	0.0658183	0.0613765	hypothetical protein	hypothetical
WP_048178631	-5.6383	-4.28335	-4.96082	0.0821779	0.0764258	0.0793018	phosphopyruvate hydratase	carbohydrate metabolism
WP_057184882	-5.34356	-4.48638	-4.91497	0.0385113	0.0243983	0.0314548	hypothetical protein	hypothetical
WP_067517919	-5.42899	-4.39636	-4.91267	0.0620758	0.0136999	0.0378879	C2H2-type zinc finger protein	folding, sorting and degradation
WP_080373930	-5.26137	-4.48938	-4.87537	0.0408614	0.0382743	0.0395679	DUF1725 domain-containing protein	unknown
WP_032739091	-5.40936	-4.31382	-4.86159	0.0896302	0.0990982	0.0943642	hypothetical protein, partial	hypothetical
WP_067586479	-5.31604	-4.30075	-4.8084	0.0560826	0.0141092	0.0350959	C2H2-type zinc finger protein	folding, sorting and degradation
WP_086395264	-5.40044	-4.1978	-4.79912	0.0658477	0.0493085	0.0575781	hypothetical protein	hypothetical
WP_057184887	-5.24453	-4.34185	-4.79319	0.0454018	0.0135409	0.0294714	hypothetical protein	hypothetical
WP_086427304	-5.32254	-4.24887	-4.7857	0.0673599	0.0704444	0.0689022	hypothetical protein	hypothetical
WP_081134447	-5.40364	-4.14065	-4.77215	0.088161	0.0415087	0.0648348	cation-translocating P-type ATPase	transport and catabolism
WP_096346992	-5.41223	-4.1017	-4.75696	0.0644551	0.0361484	0.0503017	50S ribosomal protein L4, partial	ribosomal
WP_086404998	-5.14271	-4.32814	-4.73543	0.0373614	0.0564809	0.0469212	hypothetical protein	hypothetical
WP_057222138	-5.11232	-4.3475	-4.72991	0.045112	0.0194544	0.0322832	hypothetical protein	hypothetical
WP_086393181	-5.31084	-4.05142	-4.68113	0.0927847	0.0658183	0.0793015	hypothetical protein, partial	hypothetical
WP_086400412	-5.02775	-4.30987	-4.66881	0.0429378	0.0140423	0.0284901	hypothetical protein	hypothetical
WP_077250428	-5.31247	-4.00811	-4.66029	0.0865148	0.037848	0.0621814	hypothetical protein	hypothetical
WP_015326120	-5.23804	-4.06108	-4.64956	0.0636622	0.0393528	0.0515075	pyruvate kinase	carbohydrate metabolism
WP_086427309	-4.91934	-4.2015	-4.56042	0.043886	0.0658183	0.0548522	hypothetical protein	hypothetical
WP_041025982	-5.1338	-3.98131	-4.55756	0.0692914	0.0379984	0.0536449	2,3-diphosphoglycerate-dependent phosphoglycerate mutase	metabolism
WP_087672126	-5.05428	-3.87453	-4.46441	0.0877039	0.0400175	0.0638607	DUF1725 domain-containing protein	unknown
WP_055348004	-5.03545	-3.89262	-4.46404	0.0518694	0.0379984	0.0449339	hypothetical protein	hypothetical
WP_080648416	-4.76159	-4.12832	-4.44496	0.0908663	0.0387718	0.064819	hypothetical protein	hypothetical
WP_087672082	-5.06273	-3.80586	-4.43429	0.0611213	0.0404032	0.0507622	hypothetical protein	hypothetical
WP_086393364	-4.84766	-3.94943	-4.39855	0.0444173	0.0280203	0.0362188	hypothetical protein	hypothetical
WP_055348010	-4.82422	-3.93315	-4.37869	0.0658477	0.0746409	0.0702443	hypothetical protein	hypothetical
WP_086384456	-4.78354	-3.89195	-4.33775	0.0529904	0.0552771	0.0541338	hypothetical protein, partial	hypothetical
WP_071217076	-4.80854	-3.8424	-4.32547	0.0565146	0.0432168	0.0498657	hypothetical protein, partial	hypothetical
WP_086400404	-4.90309	-3.72674	-4.31491	0.0794682	0.049257	0.0643626	hypothetical protein	hypothetical
WP_086393380	-4.73898	-3.84083	-4.2899	0.0480859	0.0343913	0.0412386	hypothetical protein	hypothetical
WP_086427307	-4.85628	-3.70602	-4.28115	0.0624027	0.0543626	0.0583827	DUF3704 domain-containing protein	unknown
WP_055348000	-4.66086	-3.81486	-4.23786	0.0809523	0.0658183	0.0733853	hypothetical protein	hypothetical
WP_086400423	-4.5188	-3.77637	-4.14758	0.0493264	0.0343913	0.0418588	DUF1725 domain-containing protein	unknown
WP_057222139	-4.51921	-3.73755	-4.12838	0.0553528	0.0318532	0.043603	hypothetical protein	hypothetical
WP_055349021	-4.5079	-3.66754	-4.08772	0.0770361	0.0337928	0.0554144	hypothetical protein	hypothetical
WP_086393389	-4.62411	-3.51697	-4.07054	0.0869684	0.0875819	0.0872752	hypothetical protein	hypothetical
WP_086395271	-4.37817	-3.56633	-3.97225	0.0479679	0.0658183	0.0568931	hypothetical protein	hypothetical
WP_086393188	-4.27044	-3.48465	-3.87755	0.0523297	0.0361484	0.044239	hypothetical protein	hypothetical
WP_057184891	-4.29639	-3.40153	-3.84896	0.0579444	0.0425557	0.0502501	hypothetical protein	hypothetical
WP_055348002	-4.16067	-3.52415	-3.84241	0.0585009	0.037782	0.0481415	hypothetical protein	hypothetical
WP_087672092	-4.16007	-3.47446	-3.81727	0.0554127	0.0965378	0.0759753	hypothetical protein	hypothetical
WP_042385544	5.47047	5.78035	5.62541	0.0589991	0.000175217	0.0295872	PLP-dependent aminotransferase family protein	amino acid metabolism
WP_045898828	6.59108	6.63475	6.61292	0.0373401	0.00199301	0.0196665	hypothetical protein	hypothetical
WP_096045101	6.16356	7.14209	6.65282	0.0461199	2.81774e-06	0.0230613	DNA-directed RNA polymerase subunit beta'	replication and repair
WP_003358886	6.271	7.25342	6.76221	0.043886	1.02781e-06	0.0219435	small acid-soluble spore protein	sporulation
WP_096043524	6.44435	7.42296	6.93366	0.0387362	7.47986e-07	0.0193685	stage IV sporulation protein A	sporulation
WP_003486264	6.50618	7.48178	6.99398	0.0385113	7.47986e-07	0.019256	hypothetical protein	hypothetical
WP_030034910	6.57859	7.55458	7.06658	0.0385113	7.47986e-07	0.019256	hypothetical protein	hypothetical
WP_003487073	7.0803	7.41449	7.2474	0.0373401	0.000721115	0.0190306	hypothetical protein	hypothetical
WP_003483806	7.06389	8.0407	7.55229	0.0373401	8.14175e-05	0.0187107	small acid-soluble spore protein	sporulation
WP_030036851	7.06784	8.05088	7.55936	0.0373401	8.41319e-05	0.0187121	hypothetical protein	hypothetical
WP_030036690	7.12548	8.10637	7.61592	0.0373401	9.30914e-05	0.0187166	hypothetical protein	hypothetical
WP_003483383	7.41978	8.39915	7.90947	0.0373401	0.000175217	0.0187576	hypothetical protein	hypothetical
WP_096044808	7.44981	8.4306	7.94021	0.0373401	0.000175217	0.0187576	hypothetical protein	hypothetical
WP_045895914	7.6653	8.65069	8.158	0.088031	0.000138719	0.0440849	carbohydrate-binding protein	carbohydrate metabolism
WP_053468042	8.11827	8.44319	8.28073	0.0835672	1.89287e-08	0.0417836	hypothetical protein	hypothetical
WP_080333480	7.91111	8.92563	8.41837	0.0822379	2.53523e-05	0.0411316	cell wall-binding repeat-containing protein	cellular processes

## Sheet: BONE MARROW MIDDLE V. LATE
BONE MARROW MIDDLE V. LATE
ncbi nr protein	deseq logFC	edger logFC	mean logFC	deseq FDR	edger FDR	mean FDR	ncbi annotation	pathway
WP_077942480	-10.4471	-11.3211	-10.8841	0.0373401	0.00741677	0.0223784	hypothetical protein	hypothetical
WP_080373927	-9.91924	-10.9954	-10.4573	0.0373401	0.00540678	0.0213734	hypothetical protein	hypothetical
WP_095325044	-9.67788	-10.5749	-10.1264	0.0373401	0.00622785	0.021784	cytochrome c oxidase subunit 3	energy metabolism
WP_017454571	-9.286	-10.0852	-9.68559	0.0373401	0.00311672	0.0202284	hypothetical protein	hypothetical
WP_012383736	-8.95578	-10.0318	-9.4938	0.0373401	0.00622785	0.021784	cytochrome c oxidase subunit I	energy metabolism
WP_077945035	-8.9656	-10.0122	-9.48893	0.0373401	0.00168468	0.0195124	hypothetical protein	hypothetical
WP_094410484	-8.49103	-9.68184	-9.08644	0.0373401	0.000938579	0.0191393	cytochrome b	energy metabolism
WP_086398674	-8.58479	-9.43228	-9.00854	0.0373401	0.00193294	0.0196365	hypothetical protein	hypothetical
WP_028467526	-8.52561	-9.29963	-8.91262	0.0373401	0.00319259	0.0202663	cytochrome c oxidase subunit I	energy metabolism
WP_086380389	-8.35159	-9.26717	-8.80938	0.0373401	0.00166989	0.019505	hypothetical protein	hypothetical
WP_094457602	-8.05729	-9.48379	-8.77054	0.0378959	0.000938579	0.0194173	cytochrome c oxidase subunit II	energy metabolism
WP_055348748	-8.41758	-8.87757	-8.64757	0.0373401	0.0122153	0.0247777	hypothetical protein	hypothetical
WP_004272470	-8.06065	-9.05765	-8.55915	0.0373401	0.00166989	0.019505	cytochrome c oxidase subunit I	energy metabolism
WP_095325041	-7.87476	-9.08078	-8.47777	0.0377781	0.000938579	0.0193584	hypothetical protein	hypothetical
WP_086427306	-8.28342	-8.53836	-8.41089	0.0373401	0.0153119	0.026326	hypothetical protein	hypothetical
WP_072722831	-8.05479	-8.54999	-8.30239	0.0373401	0.060259	0.0487995	hypothetical protein, partial	hypothetical
WP_095325039	-7.8428	-8.67097	-8.25689	0.0373401	0.00166989	0.019505	cytochrome c oxidase subunit 1	energy metabolism
WP_072088595	-7.67838	-8.78429	-8.23133	0.0373401	0.00166989	0.019505	hypothetical protein	hypothetical
WP_056913454	-7.79003	-8.66035	-8.22519	0.0385113	0.00166989	0.0200906	cytochrome c oxidase subunit I	energy metabolism
WP_085415989	-7.73829	-8.68515	-8.21172	0.0373401	0.00225005	0.0197951	hypothetical protein	hypothetical
WP_077942481	-7.90498	-8.4572	-8.18109	0.0373401	0.0133395	0.0253398	hypothetical protein	hypothetical
WP_024754307	-7.94421	-8.31578	-8.13	0.0589991	0.0194656	0.0392324	hypothetical protein	hypothetical
WP_085357149	-7.80996	-8.41144	-8.1107	0.0373401	0.00729276	0.0223164	NADH dehydrogenase subunit 4	energy metabolism
WP_084149601	-7.83028	-8.06984	-7.95006	0.0373401	0.0263231	0.0318316	hypothetical protein	hypothetical
WP_017454572	-7.6929	-8.13651	-7.9147	0.0431178	0.0306021	0.0368599	hypothetical protein	hypothetical
WP_055347972	-7.51336	-8.13513	-7.82425	0.0373401	0.0371862	0.0372631	hypothetical protein	hypothetical
WP_055347974	-7.27767	-8.20344	-7.74056	0.0373401	0.0482237	0.0427819	hypothetical protein	hypothetical
WP_087674315	-7.39334	-8.05155	-7.72244	0.0373401	0.0456408	0.0414905	ATP synthase F0 subunit A, partial	energy metabolism
WP_064376158	-7.49687	-7.79455	-7.64571	0.0373401	0.0103143	0.0238272	RECORD REMOVED hypothetical protein	removed
WP_080648417	-7.05872	-7.9724	-7.51556	0.039511	0.00729276	0.0234019	hypothetical protein	hypothetical
WP_085357154	-7.27136	-7.73939	-7.50538	0.0385113	0.0103143	0.0244128	hypothetical protein	hypothetical
WP_055347981	-7.16878	-7.82604	-7.49741	0.0385113	0.00646716	0.0224892	hypothetical protein	hypothetical
WP_085882511	-7.28931	-7.68658	-7.48794	0.041128	0.00477818	0.0229531	cytochrome c oxidase subunit 3	energy metabolism
WP_093223438	-6.92838	-8.0306	-7.47949	0.0454018	0.00702769	0.0262148	cytochrome c oxidase subunit I	energy metabolism
WP_085357169	-7.04669	-7.85157	-7.44913	0.0454018	0.0127597	0.0290808	ATP synthase F0 subunit A	energy metabolism
WP_065380373	-6.92143	-7.97402	-7.44772	0.0454018	0.00982757	0.0276147	cytochrome c oxidase subunit 3	energy metabolism
WP_091435994	-6.8984	-7.98408	-7.44124	0.0480859	0.0134737	0.0307798	cytochrome b/b6	energy metabolism
WP_038300780	-6.85104	-8.00346	-7.42725	0.041128	0.00729276	0.0242104	cytochrome c oxidase subunit I	energy metabolism
WP_032741484	-7.27741	-7.57242	-7.42491	0.0373401	0.00769897	0.0225195	hypothetical protein	hypothetical
WP_077942599	-6.91401	-7.91517	-7.41459	0.0385113	0.00779829	0.0231548	hypothetical protein	hypothetical
WP_101335825	-6.93007	-7.84215	-7.38611	0.0484155	0.0230462	0.0357308	hypothetical protein	hypothetical
WP_068505953	-6.8864	-7.86434	-7.37537	0.0385113	0.00982757	0.0241694	hypothetical protein	hypothetical
WP_085744769	-7.09756	-7.51276	-7.30516	0.0385113	0.00741677	0.022964	hypothetical protein	hypothetical
WP_093804745	-6.81884	-7.77208	-7.29546	0.0373401	0.0134737	0.0254069	cytochrome c oxidase subunit I	energy metabolism
WP_026052412	-6.90732	-7.57154	-7.23943	0.0537934	0.00769897	0.0307462	hypothetical protein	hypothetical
WP_085415973	-6.61204	-7.84895	-7.2305	0.062011	0.0551712	0.0585911	NADH dehydrogenase subunit 4	energy metabolism
WP_081953886	-6.72233	-7.73413	-7.22823	0.0373401	0.0426678	0.0400039	hypothetical protein	hypothetical
WP_068497850	-6.68521	-7.74797	-7.21659	0.0479679	0.0309132	0.0394406	cytochrome c oxidase subunit II	energy metabolism
WP_050307175	-6.60348	-7.7812	-7.19234	0.0373401	0.00683227	0.0220862	hypothetical protein, partial	hypothetical
WP_091679635	-6.87441	-7.49451	-7.18446	0.0373401	0.081278	0.059309	cytochrome c oxidase subunit I	energy metabolism
WP_081301065	-6.71582	-7.59128	-7.15355	0.0404207	0.0456408	0.0430308	hypothetical protein	hypothetical
WP_080375712	-6.66864	-7.60723	-7.13793	0.0385113	0.0118758	0.0251935	hypothetical protein	hypothetical
WP_080375708	-6.87226	-7.36464	-7.11845	0.0373401	0.00982757	0.0235838	hypothetical protein	hypothetical
WP_080374806	-6.91997	-7.2988	-7.10938	0.0378959	0.00729276	0.0225943	ATP synthase F0 subunit A	energy metabolism
WP_090022490	-6.73844	-7.46052	-7.09948	0.0373401	0.0194656	0.0284028	cytochrome c oxidase subunit I	energy metabolism
WP_080383442	-6.93047	-7.23572	-7.0831	0.0373401	0.0144836	0.0259118	hypothetical protein	hypothetical
WP_038603955	-6.517	-7.59592	-7.05646	0.0585009	0.0962715	0.0773862	NADH-quinone oxidoreductase subunit L	energy metabolism
WP_077942595	-6.69098	-7.25876	-6.97487	0.0482811	0.00243529	0.0253582	hypothetical protein	hypothetical
WP_085415964	-6.31485	-7.5978	-6.95632	0.0404503	0.0281136	0.034282	NADH dehydrogenase subunit 4	energy metabolism
WP_099540582	-6.51424	-7.33587	-6.92506	0.0385113	0.0426712	0.0405913	hypothetical protein, partial	hypothetical
WP_069306075	-6.45755	-7.36825	-6.9129	0.0385113	0.0186357	0.0285735	cytochrome c oxidase subunit 3	energy metabolism
WP_084032253	-6.60822	-7.15083	-6.87953	0.0445372	0.0682461	0.0563917	hypothetical protein	hypothetical
WP_064376157	-6.5615	-7.16855	-6.86503	0.045112	0.00311672	0.0241143	RECORD REMOVED hypothetical protein	removed
WP_055347973	-6.3964	-7.27769	-6.83704	0.0385113	0.0187123	0.0286118	hypothetical protein	hypothetical
WP_055347978	-6.43859	-7.12433	-6.78146	0.0373401	0.0456408	0.0414905	hypothetical protein	hypothetical
WP_015663896	-6.23314	-7.27827	-6.7557	0.0404207	0.0281136	0.0342671	cytochrome c oxidase subunit I	energy metabolism
WP_040987698	-6.21012	-7.08065	-6.64539	0.0472554	0.0468031	0.0470292	cytochrome c oxidase subunit I	energy metabolism
WP_072847914	-5.86372	-7.41864	-6.64118	0.0373401	0.0485781	0.0429591	hypothetical protein	hypothetical
WP_067559404	-6.22044	-6.94354	-6.58199	0.039511	0.0858613	0.0626861	cytochrome c oxidase subunit I	energy metabolism
WP_082817765	-6.15934	-6.98742	-6.57338	0.0508182	0.0973495	0.0740839	cytochrome b	energy metabolism
WP_036288007	-5.9538	-7.08042	-6.51711	0.0386684	0.0551712	0.0469198	cytochrome c oxidase subunit I	energy metabolism
WP_100165103	-6.15213	-6.88038	-6.51626	0.0428366	0.0263231	0.0345799	hypothetical protein	hypothetical
WP_046866343	-6.14718	-6.87811	-6.51264	0.0420723	0.0412644	0.0416683	cytochrome b	energy metabolism
WP_080382477	-6.01743	-6.97747	-6.49745	0.0542596	0.01605	0.0351548	hypothetical protein	hypothetical
WP_099868283	-6.06885	-6.91719	-6.49302	0.0385113	0.0263231	0.0324172	DEAD/DEAH box helicase	replication and repair
WP_077942482	-6.14212	-6.81934	-6.48073	0.0373401	0.0468031	0.0420716	hypothetical protein	hypothetical
WP_038198605	-5.93929	-6.97039	-6.45484	0.039511	0.0455535	0.0425322	cytochrome c oxidase subunit I	energy metabolism
WP_025898142	-5.9768	-6.66088	-6.31884	0.0385113	0.0173005	0.0279059	cytochrome c oxidase subunit I	energy metabolism
WP_099868268	-5.86603	-6.74929	-6.30766	0.0375313	0.0306021	0.0340667	hypothetical protein	hypothetical
WP_050307205	-5.81729	-6.7687	-6.293	0.0385113	0.0367663	0.0376388	thymosin beta-4	cell motility
WP_057235382	-5.97167	-6.59628	-6.28398	0.0373401	0.0259297	0.0316349	hypothetical protein	hypothetical
WP_024078804	-5.93928	-6.51607	-6.22768	0.0373401	0.0566717	0.0470059	cytochrome c oxidase subunit II	energy metabolism
WP_055348838	-6.04156	-6.37456	-6.20806	0.0598109	0.0122682	0.0360395	hypothetical protein, partial	hypothetical
WP_077941971	-5.83529	-6.41665	-6.12597	0.0387362	0.0669681	0.0528521	hypothetical protein	hypothetical
WP_025898147	-5.90128	-6.31057	-6.10593	0.0387362	0.0426712	0.0407037	cytochrome c oxidase subunit 3	energy metabolism
WP_080648419	-5.87446	-6.3062	-6.09033	0.0480859	0.0106129	0.0293494	hypothetical protein	hypothetical
WP_041604984	-5.52635	-6.26987	-5.89811	0.0385113	0.0873567	0.062934	cytochrome c oxidase subunit I	energy metabolism
WP_077942596	-5.59736	-6.16822	-5.88279	0.087262	0.046342	0.066802	hypothetical protein	hypothetical
WP_083217732	-5.47056	-6.28749	-5.87902	0.0373401	0.0614301	0.0493851	hypothetical protein	hypothetical
WP_090108639	-5.27655	-6.36129	-5.81892	0.0385113	0.0687138	0.0536126	hypothetical protein	hypothetical
WP_072088594	-5.49592	-6.11888	-5.8074	0.0497347	0.0103143	0.0300245	hypothetical protein	hypothetical
WP_038299767	-5.41516	-6.14197	-5.77856	0.0649406	0.0306021	0.0477713	cytochrome c oxidase subunit I	energy metabolism
WP_079866249	-5.23148	-5.98823	-5.60986	0.0479679	0.0893682	0.0686681	hypothetical protein	hypothetical
WP_087674316	-5.15111	-6.01678	-5.58395	0.0373401	0.0883728	0.0628564	30S ribosomal protein S3	ribosomal
WP_084149651	-5.16967	-5.67937	-5.42452	0.0454018	0.0460428	0.0457223	hypothetical protein	hypothetical
WP_080383634	-5.07014	-5.77076	-5.42045	0.0385113	0.0750038	0.0567575	hypothetical protein	hypothetical
WP_065380406	-4.95165	-5.7271	-5.33938	0.0611213	0.0163339	0.0387276	cytochrome c oxidase subunit II	energy metabolism
WP_038603678	-4.86688	-5.78669	-5.32678	0.0766744	0.0891045	0.0828895	cytochrome c oxidase subunit II	energy metabolism
WP_085357179	-4.87695	-5.73226	-5.3046	0.0420723	0.0628157	0.052444	hypothetical protein	hypothetical
WP_037457080	-4.91072	-5.62648	-5.2686	0.0625924	0.0940959	0.0783441	cytochrome c oxidase subunit II	energy metabolism
WP_082181056	-5.01211	-5.44546	-5.22879	0.0373401	0.0750038	0.0561719	hypothetical protein	hypothetical
WP_077942594	-4.765	-5.61904	-5.19202	0.0554127	0.0424808	0.0489468	hypothetical protein	hypothetical
WP_091880909	-4.73921	-5.57581	-5.15751	0.0523297	0.0251725	0.0387511	cytochrome c oxidase subunit I	energy metabolism
WP_072088592	-4.63892	-5.63574	-5.13733	0.041128	0.0881875	0.0646578	hypothetical protein	hypothetical
WP_055347971	-4.3042	-5.80841	-5.0563	0.0945845	0.0940959	0.0943402	hypothetical protein	hypothetical
WP_084032256	-4.70196	-5.25514	-4.97855	0.0480859	0.0863783	0.0672321	hypothetical protein	hypothetical
WP_080648406	-4.48805	-5.3012	-4.89462	0.0673599	0.0281136	0.0477368	hypothetical protein	hypothetical
WP_086393142	-4.50952	-5.22507	-4.86729	0.0484155	0.0750038	0.0617096	hypothetical protein	hypothetical
WP_014954785	-4.14001	-4.64152	-4.39077	0.0644531	0.0750038	0.0697284	cytochrome c oxidase subunit 3	energy metabolism
WP_096045101	6.72961	7.14209	6.93585	0.0461199	0.0669681	0.056544	DNA-directed RNA polymerase subunit beta	replication and repair
WP_003358886	6.83706	7.25342	7.04524	0.043886	0.0482237	0.0460549	small acid-soluble spore protein	sporulation
WP_096043524	7.01041	7.42296	7.21669	0.0387362	0.0424808	0.0406085	stage IV sporulation protein A	sporulation
WP_003486264	7.07223	7.48178	7.27701	0.0385113	0.0424808	0.0404961	hypothetical protein	hypothetical
WP_030034910	7.14464	7.55458	7.34961	0.0385113	0.0439828	0.0412471	hypothetical protein	hypothetical
WP_053468042	9.20122	9.64999	9.4256	0.0835672	0.00683227	0.0451997	hypothetical protein	hypothetical

## Sheet: HEART EARLY V. LATE
HEART EARLY V. LATE
ncbi nr protein	deseq logFC	edger logFC	mean logFC	deseq FDR	edger FDR	mean FDR	ncbi annotation	pathway
WP_072794660	-9.83871	-12.5328	-11.1858	0.0986248	3.6138e-24	0.0493124	hypothetical protein	hypothetical
WP_072847914	-9.26084	-11.9518	-10.6063	0.0986248	2.53644e-18	0.0493124	hypothetical protein	hypothetical
WP_026052280	-8.98967	-11.6746	-10.3321	0.0986248	6.72415e-16	0.0493124	troponin	cell motility
WP_017455630	-8.98324	-11.6574	-10.3203	0.0986248	7.9075e-16	0.0493124	hypothetical protein	hypothetical
WP_017455620	-7.61418	-10.3067	-8.96046	0.0986248	6.58064e-09	0.0493124	hypothetical protein, partial	hypothetical
WP_072794663	-8.37086	-9.23334	-8.8021	0.0986248	6.12163e-20	0.0493124	hypothetical protein	hypothetical
WP_024754307	-8.1455	-9.39638	-8.77094	0.0986248	3.31337e-25	0.0493124	hypothetical protein	hypothetical
WP_072847896	-7.28682	-9.97119	-8.62901	0.0986248	7.90143e-08	0.0493125	hypothetical protein	hypothetical
WP_069019720	-7.24564	-9.92668	-8.58616	0.0986248	9.78397e-08	0.0493125	hypothetical protein	hypothetical
WP_006973859	-7.02759	-9.71217	-8.36988	0.098954	3.47926e-07	0.0494772	malate dehydrogenase	carbohydrate metabolism
WP_071217072	-6.94666	-9.62786	-8.28726	0.0986248	6.84397e-07	0.0493128	hypothetical protein	hypothetical
WP_017455654	-6.8879	-9.5616	-8.22475	0.0987017	9.50142e-07	0.0493513	hypothetical protein	hypothetical
WP_037527609	-6.87196	-9.56433	-8.21814	0.0986248	1.01866e-06	0.0493129	F0F1 ATP synthase subunit alpha	energy metabolism
WP_069134452	-6.71053	-9.3933	-8.05192	0.0988455	2.13636e-06	0.0494238	molecular chaperone DnaK	stress response
WP_017455638	-6.611	-9.29561	-7.95331	0.0986248	4.05823e-06	0.0493144	EF-hand domain-containing protein, partial	transport and catabolism
WP_021130704	-6.60735	-9.29454	-7.95094	0.0986248	3.88146e-06	0.0493144	F0F1 ATP synthase subunit beta	energy metabolism
WP_081585518	-6.5181	-9.20677	-7.86243	0.099981	5.54191e-06	0.0499933	hypothetical protein	hypothetical
WP_072794639	-7.21353	-8.46719	-7.84036	0.0986248	3.2825e-13	0.0493124	hypothetical protein	hypothetical
WP_065989959	-6.36039	-9.04222	-7.7013	0.0986248	1.25022e-05	0.0493187	calcium-translocating P-type ATPase, PMCA-type	transport and catabolism
WP_094410484	-7.1613	-8.02847	-7.59488	0.0987017	2.6996e-12	0.0493508	cytochrome b	energy metabolism
WP_072794676	-7.15543	-8.02581	-7.59062	0.0986248	2.68285e-11	0.0493124	hypothetical protein	hypothetical
WP_077251455	-6.23183	-8.91596	-7.5739	0.0988455	2.02728e-05	0.0494329	fibronectin type III domain-containing protein	extracellular
WP_017455622	-6.86133	-7.71895	-7.29014	0.0986248	8.25253e-10	0.0493124	hypothetical protein	hypothetical
WP_014954231	-5.84995	-8.54506	-7.19751	0.0987017	7.73477e-05	0.0493895	F0F1 ATP synthase subunit beta	energy metabolism
WP_084617934	-5.79105	-8.46547	-7.12826	0.0986248	9.90402e-05	0.0493619	HAD family hydrolase	carbohydrate metabolism
WP_078511786	-6.676	-7.53697	-7.10649	0.0987017	4.76813e-09	0.0493508	hypothetical protein	hypothetical
WP_021295440	-5.69203	-8.39915	-7.04559	0.0987017	0.000119513	0.0494106	calcium-translocating P-type ATPase, SERCA-type	transport and catabolism
WP_099868255	-6.21876	-7.69922	-6.95899	0.0987017	6.58663e-13	0.0493508	F0F1 ATP synthase subunit alpha	energy metabolism
WP_072842330	-6.57374	-7.17661	-6.87518	0.0987017	6.27354e-14	0.0493508	hypothetical protein	hypothetical
WP_072794691	-6.32875	-7.0099	-6.66933	0.0987017	3.69708e-10	0.0493508	hypothetical protein	hypothetical
WP_078511788	-6.2712	-6.95068	-6.61094	0.0986248	7.63377e-32	0.0493124	hypothetical protein	hypothetical
WP_063516743	-6.06413	-7.15738	-6.61076	0.0986248	1.43968e-10	0.0493124	molecular chaperone HtpG	stress response
WP_034359068	-5.97896	-7.2301	-6.60453	0.0986248	4.24364e-13	0.0493124	hypothetical protein	hypothetical
WP_087526148	-6.10964	-7.08447	-6.59706	0.0986248	7.34221e-17	0.0493124	type I glyceraldehyde-3-phosphate dehydrogenase	carbohydrate metabolism
WP_072796255	-6.05935	-7.00884	-6.53409	0.0986248	2.35075e-12	0.0493124	hypothetical protein	hypothetical
WP_034359001	-6.15634	-6.90037	-6.52835	0.0986248	5.26595e-16	0.0493124	hypothetical protein	hypothetical
WP_018127364	-5.17091	-7.86917	-6.52004	0.0987017	0.000508312	0.049605	acetyl-CoA C-acyltransferase	metabolism
WP_079864322	-6.13218	-6.73871	-6.43544	0.0986248	4.25317e-11	0.0493124	hypothetical protein	hypothetical
WP_017454560	-6.20988	-6.62699	-6.41843	0.0986248	2.75716e-24	0.0493124	hypothetical protein	hypothetical
WP_078511784	-5.74308	-6.83994	-6.29151	0.0987017	5.82875e-13	0.0493508	fructose-bisphosphate aldolase class I	carbohydrate metabolism
WP_051590037	-5.8506	-6.69787	-6.27423	0.0987017	2.87351e-06	0.0493523	cation-translocating P-type ATPase	transport and catabolism
WP_022977448	-4.55964	-7.25675	-5.90819	0.0987017	0.00205197	0.0503768	electron transfer flavoprotein subunit beta/FixA family protein	energy metabolism
WP_087673499	-5.60298	-6.20849	-5.90573	0.0987017	1.29151e-13	0.0493508	hypothetical protein	hypothetical
WP_034358940	-5.25846	-5.7537	-5.50608	0.0987017	1.49698e-15	0.0493508	hypothetical protein	hypothetical
WP_088262712	4.43148	2.94581	3.68865	0.0987017	0.00973449	0.0542181	DUF1725 domain-containing protein	unknown
WP_072586338	6.52863	4.94492	5.73678	0.0987017	0.000216024	0.0494589	ribosomal-processing cysteine protease Prp	amino acid metabolism
WP_003496955	6.52863	4.96608	5.74736	0.0987017	0.000200364	0.049451	YbaB/EbfC family nucleoid-associated protein	replication and repair
WP_049041250	6.84632	4.79962	5.82297	0.0987017	0.000269045	0.0494854	nucleoside 2-deoxyribosyltransferase	nucleotide metabolism
WP_030032507	6.84633	4.82364	5.83498	0.0986248	0.000249903	0.0494374	tRNA lysidine(34) synthetase TilS	translation
WP_089864333	6.84633	4.84938	5.84785	0.0986248	0.000228329	0.0494266	Stk1 family PASTA domain-containing Ser/Thr kinase	cellular processes
WP_089865007	6.78597	4.96031	5.87314	0.0986248	0.000156832	0.0493908	polyprenyl synthetase family protein	metabolism
WP_030033450	6.65772	5.1915	5.92461	0.0986248	7.37173e-05	0.0493493	thiol peroxidase	stress response
WP_096634718	6.95073	5.13769	6.04421	0.0986248	7.12668e-05	0.0493481	ATP-dependent Clp protease ATP-binding subunit	stress response
WP_033065309	6.89471	5.20269	6.0487	0.0986248	5.65238e-05	0.0493407	thioredoxin-disulfide reductase	stress response
WP_072586956	6.89471	5.25596	6.07534	0.0986248	4.68857e-05	0.0493359	CoA transferase	metabolism
WP_003491530	7.19566	4.95868	6.07717	0.0987017	0.00010358	0.0494026	XRE family transcriptional regulator	cellular community
WP_023438591	6.99574	5.41272	6.20423	0.0986248	2.09412e-05	0.0493229	flagellar protein export ATPase FliI	cell motility
WP_012048148	7.27754	5.19365	6.2356	0.0986248	3.93236e-05	0.0493321	peptide ABC transporter substrate-binding protein	membrane transport
WP_003496715	6.88535	5.60782	6.24659	0.0986248	9.54674e-06	0.0493172	GTPase Era	nucleotide metabolism
WP_089862931	6.94709	5.56065	6.25387	0.0987017	5.24553e-05	0.0493771	ACT domain-containing protein	amino acid metabolism
WP_099839365	6.94709	5.56065	6.25387	0.0987017	5.24553e-05	0.0493771	amino acid permease	amino acid metabolism
WP_053467888	6.94709	5.56065	6.25387	0.0987017	5.24553e-05	0.0493771	aminopeptidase	amino acid metabolism
WP_089865147	6.94709	5.56065	6.25387	0.0987017	5.24553e-05	0.0493771	argininosuccinate lyase	amino acid metabolism
WP_030033008	6.94709	5.56065	6.25387	0.0987017	5.24553e-05	0.0493771	cysteine hydrolase	amino acid metabolism
WP_003496329	6.94709	5.56065	6.25387	0.0987017	5.24553e-05	0.0493771	diaminopimelate epimerase	amino acid metabolism
WP_079005917	6.94709	5.56065	6.25387	0.0987017	5.24553e-05	0.0493771	glycine reductase	amino acid metabolism
WP_012704386	6.94709	5.56065	6.25387	0.0987017	5.24553e-05	0.0493771	GNAT family N-acetyltransferase	amino acid metabolism
WP_061328594	6.94709	5.56065	6.25387	0.0987017	5.24553e-05	0.0493771	GNAT family N-acetyltransferase	amino acid metabolism
WP_089866296	6.94709	5.56065	6.25387	0.0987017	5.24553e-05	0.0493771	hut operon positive regulator HutP	amino acid metabolism
WP_003494672	6.94709	5.56065	6.25387	0.0987017	5.24553e-05	0.0493771	knotted carbamoyltransferase YgeW	amino acid metabolism
WP_003495278	6.94709	5.56065	6.25387	0.0987017	5.24553e-05	0.0493771	ornithine cyclodeaminase family protein	amino acid metabolism
WP_089868075	6.94709	5.56065	6.25387	0.0987017	5.24553e-05	0.0493771	S-ribosylhomocysteine lyase	amino acid metabolism
WP_045517928	6.94709	5.56065	6.25387	0.0987017	5.24553e-05	0.0493771	thiamine pyridinylase	amino acid metabolism
WP_012343626	6.94709	5.56065	6.25387	0.0987017	5.24553e-05	0.0493771	type I methionyl aminopeptidase	amino acid metabolism
WP_053469125	6.94709	5.56065	6.25387	0.0987017	5.24553e-05	0.0493771	protein translocase subunit SecD	bacterial secretion system
WP_027625954	6.94709	5.56065	6.25387	0.0987017	5.24553e-05	0.0493771	carbohydrate-binding protein	carbohydrate metabolism
WP_096043913	6.94709	5.56065	6.25387	0.0987017	5.24553e-05	0.0493771	glycosyl transferase family 2	carbohydrate metabolism
WP_096045273	6.94709	5.56065	6.25387	0.0987017	5.24553e-05	0.0493771	glycyl radical protein	carbohydrate metabolism
WP_096636268	6.94709	5.56065	6.25387	0.0987017	5.24553e-05	0.0493771	PRD domain-containing protein	carbohydrate metabolism
WP_063600785	6.94709	5.56065	6.25387	0.0987017	5.24553e-05	0.0493771	pyruvate:ferredoxin (flavodoxin) oxidoreductase	carbohydrate metabolism
WP_061906004	6.94709	5.56065	6.25387	0.0987017	5.24553e-05	0.0493771	chemotaxis protein CheV	cell motility
WP_061311478	6.94709	5.56065	6.25387	0.0987017	5.24553e-05	0.0493771	flagellin	cell motility
WP_096635473	6.94709	5.56065	6.25387	0.0987017	5.24553e-05	0.0493771	flagellin	cell motility
WP_003362893	6.94709	5.56065	6.25387	0.0987017	5.24553e-05	0.0493771	leucine-rich repeat domain-containing protein	cellular processes
WP_089863082	6.94709	5.56065	6.25387	0.0987017	5.24553e-05	0.0493771	AbrB/MazE/SpoVT family DNA-binding domain-containing protein	defense system
WP_030032845	6.94709	5.56065	6.25387	0.0987017	5.24553e-05	0.0493771	cyanophycin synthetase	energy metabolism
WP_003494677	6.94709	5.56065	6.25387	0.0987017	5.24553e-05	0.0493771	diaminopropionate ammonia-lyase	energy metabolism
WP_061316502	6.94709	5.56065	6.25387	0.0987017	5.24553e-05	0.0493771	FAD-dependent oxidoreductase	energy metabolism
WP_033059697	6.94709	5.56065	6.25387	0.0987017	5.24553e-05	0.0493771	nitroreductase family protein	energy metabolism
WP_031368653	6.94709	5.56065	6.25387	0.0987017	5.24553e-05	0.0493771	ribonuclease, partial	folding, sorting, and degradation
WP_095178335	6.94709	5.56065	6.25387	0.0987017	5.24553e-05	0.0493771	murein L,D-transpeptidase	glycan biosynthesis and metabolism
WP_078023465	6.94709	5.56065	6.25387	0.0987017	5.24553e-05	0.0493771	CDP-diacylglycerol--serine O-phosphatidyltransferase	lipid metabolism
WP_053818426	6.94709	5.56065	6.25387	0.0987017	5.24553e-05	0.0493771	class I SAM-dependent methyltransferase	lipid metabolism
WP_061905854	6.94709	5.56065	6.25387	0.0987017	5.24553e-05	0.0493771	ABC transporter ATP-binding protein	membrane transport
WP_003405113	6.94709	5.56065	6.25387	0.0987017	5.24553e-05	0.0493771	ferrous iron transporter A	membrane transport
WP_003400501	6.94709	5.56065	6.25387	0.0987017	5.24553e-05	0.0493771	PTS sugar transporter subunit IIC	membrane transport
WP_003495647	6.94709	5.56065	6.25387	0.0987017	5.24553e-05	0.0493771	TrkH family potassium uptake protein	membrane transport
WP_030036739	6.94709	5.56065	6.25387	0.0987017	5.24553e-05	0.0493771	4-hydroxy-tetrahydrodipicolinate synthase	metabolism
WP_095177431	6.94709	5.56065	6.25387	0.0987017	5.24553e-05	0.0493771	adenosylcobinamide-GDP ribazoletransferase	metabolism
WP_061311183	6.94709	5.56065	6.25387	0.0987017	5.24553e-05	0.0493771	bifunctional oligoribonuclease/PAP phosphatase NrnA	metabolism
WP_030036820	6.94709	5.56065	6.25387	0.0987017	5.24553e-05	0.0493771	crotonase	metabolism
WP_099840350	6.94709	5.56065	6.25387	0.0987017	5.24553e-05	0.0493771	peptidase M4 family protein, partial	metabolism
WP_061312135	6.94709	5.56065	6.25387	0.0987017	5.24553e-05	0.0493771	radical SAM protein	metabolism
WP_012047945	6.94709	5.56065	6.25387	0.0987017	5.24553e-05	0.0493771	YgeY family selenium metabolism-linked hydrolase	metabolism
WP_030036408	6.94709	5.56065	6.25387	0.0987017	5.24553e-05	0.0493771	cytidine deaminase	nucleotide metabolism
WP_096635104	6.94709	5.56065	6.25387	0.0987017	5.24553e-05	0.0493771	HDIG domain-containing protein	nucleotide metabolism
WP_053467164	6.94709	5.56065	6.25387	0.0987017	5.24553e-05	0.0493771	MazG-like family protein	nucleotide metabolism
WP_015926176	6.94709	5.56065	6.25387	0.0987017	5.24553e-05	0.0493771	nucleotidyltransferase domain-containing protein	nucleotide metabolism
WP_035141254	6.94709	5.56065	6.25387	0.0987017	5.24553e-05	0.0493771	pur operon repressor	nucleotide metabolism
WP_089865051	6.94709	5.56065	6.25387	0.0987017	5.24553e-05	0.0493771	purine-nucleoside phosphorylase	nucleotide metabolism
WP_089866083	6.94709	5.56065	6.25387	0.0987017	5.24553e-05	0.0493771	thymidine kinase	nucleotide metabolism
WP_089865953	6.94709	5.56065	6.25387	0.0987017	5.24553e-05	0.0493771	ATP-dependent helicase	replication and repair
WP_061326083	6.94709	5.56065	6.25387	0.0987017	5.24553e-05	0.0493771	DNA mismatch repair protein MutS	replication and repair
WP_061319735	6.94709	5.56065	6.25387	0.0987017	5.24553e-05	0.0493771	DNA topoisomerase (ATP-hydrolyzing) subunit B	replication and repair
WP_015358018	6.94709	5.56065	6.25387	0.0987017	5.24553e-05	0.0493771	DNA-directed RNA polymerase subunit beta	replication and repair
WP_096635544	6.94709	5.56065	6.25387	0.0987017	5.24553e-05	0.0493771	exodeoxyribonuclease III	replication and repair
WP_061326470	6.94709	5.56065	6.25387	0.0987017	5.24553e-05	0.0493771	helicase-exonuclease AddAB subunit AddA	replication and repair
WP_063555349	6.94709	5.56065	6.25387	0.0987017	5.24553e-05	0.0493771	helix-turn-helix domain-containing protein	replication and repair
WP_049043123	6.94709	5.56065	6.25387	0.0987017	5.24553e-05	0.0493771	restriction endonuclease subunit S	replication and repair
WP_061325108	6.94709	5.56065	6.25387	0.0987017	5.24553e-05	0.0493771	sensor histidine kinase	signal transduction
WP_095177495	6.94709	5.56065	6.25387	0.0987017	5.24553e-05	0.0493771	sensor histidine kinase	signal transduction
WP_096636328	6.94709	5.56065	6.25387	0.0987017	5.24553e-05	0.0493771	aspartyl-phosphate phosphatase Spo0E family protein	sporulation
WP_089868179	6.94709	5.56065	6.25387	0.0987017	5.24553e-05	0.0493771	ATP-dependent Clp protease ATP-binding subunit	stress response
WP_050606549	6.94709	5.56065	6.25387	0.0987017	5.24553e-05	0.0493771	chaperonin GroEL	stress response
WP_053469494	6.94709	5.56065	6.25387	0.0987017	5.24553e-05	0.0493771	redox-regulated ATPase YchF	stress response
WP_085296119	6.94709	5.56065	6.25387	0.0987017	5.24553e-05	0.0493771	thioredoxin-disulfide reductase, partial	stress response
WP_095178315	6.94709	5.56065	6.25387	0.0987017	5.24553e-05	0.0493771	DNA-binding response regulator	transcription
WP_035109143	6.94709	5.56065	6.25387	0.0987017	5.24553e-05	0.0493771	RNA polymerase sigma factor RpoD	transcription
WP_003357836	6.94709	5.56065	6.25387	0.0987017	5.24553e-05	0.0493771	YebC/PmpR family DNA-binding transcriptional regulator	transcription
WP_089864845	6.94709	5.56065	6.25387	0.0987017	5.24553e-05	0.0493771	16S rRNA (cytosine(1402)-N(4))-methyltransferase RsmH	ribosomal
WP_003360195	6.94709	5.56065	6.25387	0.0987017	5.24553e-05	0.0493771	30S ribosomal protein S19	ribosomal
WP_011100714	6.94709	5.56065	6.25387	0.0987017	5.24553e-05	0.0493771	50S ribosomal protein L22	ribosomal
WP_003361587	6.94709	5.56065	6.25387	0.0987017	5.24553e-05	0.0493771	DUF4364 family protein	unknown
WP_053469218	6.94709	5.56065	6.25387	0.0987017	5.24553e-05	0.0493771	hypothetical protein	hypothetical
WP_053818859	6.94709	5.56065	6.25387	0.0987017	5.24553e-05	0.0493771	hypothetical protein	hypothetical
WP_061329835	6.94709	5.56065	6.25387	0.0987017	5.24553e-05	0.0493771	hypothetical protein	hypothetical
WP_071647949	6.94709	5.56065	6.25387	0.0987017	5.24553e-05	0.0493771	hypothetical protein	hypothetical
WP_085333208	6.94709	5.56065	6.25387	0.0987017	5.24553e-05	0.0493771	hypothetical protein	hypothetical
WP_089864747	6.94709	5.56065	6.25387	0.0987017	5.24553e-05	0.0493771	hypothetical protein	hypothetical
WP_095177308	6.94709	5.56065	6.25387	0.0987017	5.24553e-05	0.0493771	hypothetical protein	hypothetical
WP_095178153	6.94709	5.56065	6.25387	0.0987017	5.24553e-05	0.0493771	hypothetical protein	hypothetical
WP_078023270	7.23278	5.28164	6.25721	0.0986248	2.84307e-05	0.0493266	DUF348 domain-containing protein	unknown
WP_025774927	7.23279	5.28453	6.25866	0.0986248	2.80754e-05	0.0493265	glycyl radical protein	carbohydrate metabolism
WP_004451550	6.8684	5.72942	6.29891	0.0987017	3.25237e-05	0.0493671	2-hydroxyacyl-CoA dehydratase	amino acid metabolism
WP_061328723	6.8684	5.72942	6.29891	0.0987017	3.25237e-05	0.0493671	aspartate aminotransferase	amino acid metabolism
WP_089864836	6.8684	5.72942	6.29891	0.0987017	3.25237e-05	0.0493671	DegT/DnrJ/EryC1/StrS aminotransferase family protein	amino acid metabolism
WP_085333310	6.8684	5.72942	6.29891	0.0987017	3.25237e-05	0.0493671	glutamate/gamma-aminobutyrate family transporter YjeM	amino acid metabolism
WP_061328399	6.8684	5.72942	6.29891	0.0987017	3.25237e-05	0.0493671	glutamine synthetase	amino acid metabolism
WP_065078043	6.8684	5.72942	6.29891	0.0987017	3.25237e-05	0.0493671	knotted carbamoyltransferase YgeW	amino acid metabolism
WP_049042811	6.8684	5.72942	6.29891	0.0987017	3.25237e-05	0.0493671	prolyl-tRNA synthetase	amino acid metabolism
WP_096634825	6.8684	5.72942	6.29891	0.0987017	3.25237e-05	0.0493671	ribosomal-protein-alanine N-acetyltransferase	amino acid metabolism
WP_096636294	6.8684	5.72942	6.29891	0.0987017	3.25237e-05	0.0493671	UDP-N-acetylmuramate--L-alanine ligase	amino acid metabolism
WP_061325476	6.8684	5.72942	6.29891	0.0987017	3.25237e-05	0.0493671	class II fructose-1,6-bisphosphate aldolase	carbohydrate metabolism
WP_089864437	6.8684	5.72942	6.29891	0.0987017	3.25237e-05	0.0493671	HAD family phosphatase	carbohydrate metabolism
WP_030035854	6.8684	5.72942	6.29891	0.0987017	3.25237e-05	0.0493671	HPr kinase/phosphorylase	carbohydrate metabolism
WP_099839322	6.8684	5.72942	6.29891	0.0987017	3.25237e-05	0.0493671	phosphate butyryltransferase	carbohydrate metabolism
WP_095177770	6.8684	5.72942	6.29891	0.0987017	3.25237e-05	0.0493671	chemotaxis protein	cell motility
WP_089864785	6.8684	5.72942	6.29891	0.0987017	3.25237e-05	0.0493671	flagellar biosynthetic protein FliQ	cell motility
WP_096635429	6.8684	5.72942	6.29891	0.0987017	3.25237e-05	0.0493671	flagellar protein	cell motility
WP_003492065	6.8684	5.72942	6.29891	0.0987017	3.25237e-05	0.0493671	flagellin	cell motility
WP_030032519	6.8684	5.72942	6.29891	0.0987017	3.25237e-05	0.0493671	polysaccharide biosynthesis protein	cellular community
WP_012048271	6.8684	5.72942	6.29891	0.0987017	3.25237e-05	0.0493671	desulfoferrodoxin	defense system
WP_076172532	6.8684	5.72942	6.29891	0.0987017	3.25237e-05	0.0493671	electron transfer flavoprotein subunit beta/FixA family protein	energy metabolism
WP_085321688	6.8684	5.72942	6.29891	0.0987017	3.25237e-05	0.0493671	FAD/NAD(P)-binding oxidoreductase	energy metabolism
WP_003361337	6.8684	5.72942	6.29891	0.0987017	3.25237e-05	0.0493671	3-oxoacyl-ACP reductase	fatty acid metabolism
WP_085280399	6.8684	5.72942	6.29891	0.0987017	3.25237e-05	0.0493671	ribonuclease E/G	folding, sorting, and degradation
WP_011099478	6.8684	5.72942	6.29891	0.0987017	3.25237e-05	0.0493671	signal recognition particle protein	folding, sorting, and degradation
WP_089866721	6.8684	5.72942	6.29891	0.0987017	3.25237e-05	0.0493671	ferredoxin	lipid metabolism
WP_061309533	6.8684	5.72942	6.29891	0.0987017	3.25237e-05	0.0493671	lipase	lipid metabolism
WP_095177342	6.8684	5.72942	6.29891	0.0987017	3.25237e-05	0.0493671	LTA synthase family protein	lipid metabolism
WP_003493556	6.8684	5.72942	6.29891	0.0987017	3.25237e-05	0.0493671	ABC transporter ATP-binding protein	membrane transport
WP_089863131	6.8684	5.72942	6.29891	0.0987017	3.25237e-05	0.0493671	ABC transporter ATP-binding protein	membrane transport
WP_096636216	6.8684	5.72942	6.29891	0.0987017	3.25237e-05	0.0493671	ABC transporter ATP-binding protein	membrane transport
WP_095177219	6.8684	5.72942	6.29891	0.0987017	3.25237e-05	0.0493671	ABC transporter permease	membrane transport
WP_003486929	6.8684	5.72942	6.29891	0.0987017	3.25237e-05	0.0493671	heme ABC transporter substrate-binding protein IsdE	membrane transport
WP_003495797	6.8684	5.72942	6.29891	0.0987017	3.25237e-05	0.0493671	PDZ domain-containing protein	membrane transport
WP_023439311	6.8684	5.72942	6.29891	0.0987017	3.25237e-05	0.0493671	sodium/glutamate symporter	membrane transport
WP_041744713	6.8684	5.72942	6.29891	0.0987017	3.25237e-05	0.0493671	sodium/glutamate symporter	membrane transport
WP_003495511	6.8684	5.72942	6.29891	0.0987017	3.25237e-05	0.0493671	carbon-monoxide dehydrogenase catalytic subunit	metabolism
WP_089863319	6.8684	5.72942	6.29891	0.0987017	3.25237e-05	0.0493671	CBS domain-containing protein	metabolism
WP_033058557	6.8684	5.72942	6.29891	0.0987017	3.25237e-05	0.0493671	dihydrolipoyl dehydrogenase	metabolism
WP_061906637	6.8684	5.72942	6.29891	0.0987017	3.25237e-05	0.0493671	dihydrolipoyl dehydrogenase	metabolism
WP_096636282	6.8684	5.72942	6.29891	0.0987017	3.25237e-05	0.0493671	hydrolase	metabolism
WP_096045067	6.8684	5.72942	6.29891	0.0987017	3.25237e-05	0.0493671	radical SAM protein	metabolism
WP_096636464	6.8684	5.72942	6.29891	0.0987017	3.25237e-05	0.0493671	transglutaminase domain-containing protein	metabolism
WP_089867265	6.8684	5.72942	6.29891	0.0987017	3.25237e-05	0.0493671	DNA adenine methylase	nucleotide metabolism
WP_095177806	6.8684	5.72942	6.29891	0.0987017	3.25237e-05	0.0493671	NAD(+)/NADH kinase	nucleotide metabolism
WP_003494675	6.8684	5.72942	6.29891	0.0987017	3.25237e-05	0.0493671	purine permease	nucleotide metabolism
WP_030036321	6.8684	5.72942	6.29891	0.0987017	3.25237e-05	0.0493671	xanthine dehydrogenase	nucleotide metabolism
WP_045540587	6.8684	5.72942	6.29891	0.0987017	3.25237e-05	0.0493671	ATP-dependent helicase	replication and repair
WP_095559160	6.8684	5.72942	6.29891	0.0987017	3.25237e-05	0.0493671	DNA topoisomerase III, partial	replication and repair
WP_063556274	6.8684	5.72942	6.29891	0.0987017	3.25237e-05	0.0493671	IS200/IS605 family transposase	replication and repair
WP_095177556	6.8684	5.72942	6.29891	0.0987017	3.25237e-05	0.0493671	IS200/IS605 family transposase	replication and repair
WP_099840295	6.8684	5.72942	6.29891	0.0987017	3.25237e-05	0.0493671	Mini-ribonuclease 3	replication and repair
WP_010238921	6.8684	5.72942	6.29891	0.0987017	3.25237e-05	0.0493671	recombination protein RecR	replication and repair
WP_096635576	6.8684	5.72942	6.29891	0.0987017	3.25237e-05	0.0493671	site-specific tyrosine recombinase XerD	replication and repair
WP_078023139	6.8684	5.72942	6.29891	0.0987017	3.25237e-05	0.0493671	type I DNA topoisomerase	replication and repair
WP_003399551	6.8684	5.72942	6.29891	0.0987017	3.25237e-05	0.0493671	type IIA DNA topoisomerase subunit B	replication and repair
WP_003486042	6.8684	5.72942	6.29891	0.0987017	3.25237e-05	0.0493671	tyrosine recombinase XerC	replication and repair
WP_011099922	6.8684	5.72942	6.29891	0.0987017	3.25237e-05	0.0493671	response regulator	signal transduction
WP_096044903	6.8684	5.72942	6.29891	0.0987017	3.25237e-05	0.0493671	RNA polymerase factor sigma-54	signal transduction
WP_004441448	6.8684	5.72942	6.29891	0.0987017	3.25237e-05	0.0493671	sigma-54-dependent Fis family transcriptional regulator	signal transduction
WP_066674841	6.8684	5.72942	6.29891	0.0987017	3.25237e-05	0.0493671	septation protein SpoVG	sporulation
WP_045887530	6.8684	5.72942	6.29891	0.0987017	3.25237e-05	0.0493671	spore gernimation protein	sporulation
WP_061318429	6.8684	5.72942	6.29891	0.0987017	3.25237e-05	0.0493671	stage III sporulation protein AD	sporulation
WP_003399431	6.8684	5.72942	6.29891	0.0987017	3.25237e-05	0.0493671	YlmC/YmxH family sporulation protein	sporulation
WP_035141343	6.8684	5.72942	6.29891	0.0987017	3.25237e-05	0.0493671	peptide chain release factor 3	translation
WP_089867496	6.8684	5.72942	6.29891	0.0987017	3.25237e-05	0.0493671	ribosome biogenesis GTPase Der	translation
WP_003488579	6.8684	5.72942	6.29891	0.0987017	3.25237e-05	0.0493671	DegV family protein	transport and catabolism
WP_099838930	6.8684	5.72942	6.29891	0.0987017	3.25237e-05	0.0493671	DegV family protein	transport and catabolism
WP_030034693	6.8684	5.72942	6.29891	0.0987017	3.25237e-05	0.0493671	hemolysin D	virulence
WP_063600196	6.8684	5.72942	6.29891	0.0987017	3.25237e-05	0.0493671	30S ribosomal protein S2	ribosomal
WP_031573182	6.8684	5.72942	6.29891	0.0987017	3.25237e-05	0.0493671	30S ribosomal protein S21	ribosomal
WP_061319185	6.8684	5.72942	6.29891	0.0987017	3.25237e-05	0.0493671	50S ribosomal protein L18	ribosomal
WP_023439268	6.8684	5.72942	6.29891	0.0987017	3.25237e-05	0.0493671	50S ribosomal protein L35	ribosomal
WP_021122033	6.8684	5.72942	6.29891	0.0987017	3.25237e-05	0.0493671	50S ribosomal protein L36	ribosomal
WP_043013467	6.8684	5.72942	6.29891	0.0987017	3.25237e-05	0.0493671	hypothetical protein	hypothetical
WP_089867739	6.8684	5.72942	6.29891	0.0987017	3.25237e-05	0.0493671	hypothetical protein	hypothetical
WP_095177836	6.8684	5.72942	6.29891	0.0987017	3.25237e-05	0.0493671	hypothetical protein	hypothetical
WP_095177515	6.78538	5.88658	6.33598	0.0987017	2.0443e-05	0.0493611	alanine dehydrogenase	amino acid metabolism
WP_061326345	6.78538	5.88658	6.33598	0.0987017	2.0443e-05	0.0493611	asparagine--tRNA ligase	amino acid metabolism
WP_095177194	6.78538	5.88658	6.33598	0.0987017	2.0443e-05	0.0493611	D-alanine--D-alanine ligase	amino acid metabolism
WP_099839957	6.78538	5.88658	6.33598	0.0987017	2.0443e-05	0.0493611	DegT/DnrJ/EryC1/StrS family aminotransferase	amino acid metabolism
WP_058009680	6.78538	5.88658	6.33598	0.0987017	2.0443e-05	0.0493611	glycine reductase	amino acid metabolism
WP_053466747	6.78538	5.88658	6.33598	0.0987017	2.0443e-05	0.0493611	GNAT family N-acetyltransferase	amino acid metabolism
WP_066895763	6.78538	5.88658	6.33598	0.0987017	2.0443e-05	0.0493611	methionine adenosyltransferase	amino acid metabolism
WP_089865993	6.78538	5.88658	6.33598	0.0987017	2.0443e-05	0.0493611	serine/threonine protein phosphatase	amino acid metabolism
WP_031369250	6.78538	5.88658	6.33598	0.0987017	2.0443e-05	0.0493611	preprotein translocase subunit SecY, partial	bacterial secretion system
WP_011948010	6.78538	5.88658	6.33598	0.0987017	2.0443e-05	0.0493611	class II fructose-1,6-bisphosphate aldolase	carbohydrate metabolism
WP_078991948	6.78538	5.88658	6.33598	0.0987017	2.0443e-05	0.0493611	gfo/Idh/MocA family oxidoreductase	carbohydrate metabolism
WP_096635494	6.78538	5.88658	6.33598	0.0987017	2.0443e-05	0.0493611	chemotaxis protein MotB	cell motility
WP_043032146	6.78538	5.88658	6.33598	0.0987017	2.0443e-05	0.0493611	flagellar biosynthesis protein FlhF	cell motility
WP_012100568	6.78538	5.88658	6.33598	0.0987017	2.0443e-05	0.0493611	flagellar motor switch phosphatase FliY	cell motility
WP_061329027	6.78538	5.88658	6.33598	0.0987017	2.0443e-05	0.0493611	flagellar motor switch protein FliM	cell motility
WP_003361746	6.78538	5.88658	6.33598	0.0987017	2.0443e-05	0.0493611	methyl-accepting chemotaxis protein	cell motility
WP_011949001	6.78538	5.88658	6.33598	0.0987017	2.0443e-05	0.0493611	XRE family transcriptional regulator	cellular community
WP_030034704	6.78538	5.88658	6.33598	0.0987017	2.0443e-05	0.0493611	cell division protein FtsL	cellular processes
WP_096636137	6.78538	5.88658	6.33598	0.0987017	2.0443e-05	0.0493611	cell wall-binding repeat-containing protein	cellular processes
WP_089864797	6.78538	5.88658	6.33598	0.0987017	2.0443e-05	0.0493611	MinD/ParA family protein	cellular processes
WP_072586772	6.78538	5.88658	6.33598	0.0987017	2.0443e-05	0.0493611	Stk1 family PASTA domain-containing Ser/Thr kinase	cellular processes
WP_003485631	6.78538	5.88658	6.33598	0.0987017	2.0443e-05	0.0493611	antibiotic acetyltransferase	defense system
WP_096044986	6.78538	5.88658	6.33598	0.0987017	2.0443e-05	0.0493611	MATE family efflux transporter	defense system
WP_003356388	6.78538	5.88658	6.33598	0.0987017	2.0443e-05	0.0493611	type II toxin-antitoxin system PemK/MazF family toxin	defense system
WP_061325562	6.78538	5.88658	6.33598	0.0987017	2.0443e-05	0.0493611	cyanophycin synthetase	energy metabolism
WP_003488934	6.78538	5.88658	6.33598	0.0987017	2.0443e-05	0.0493611	FAD-dependent oxidoreductase	energy metabolism
WP_061325785	6.78538	5.88658	6.33598	0.0987017	2.0443e-05	0.0493611	flavodoxin	energy metabolism
WP_099840020	6.78538	5.88658	6.33598	0.0987017	2.0443e-05	0.0493611	Rrf2 family transcriptional regulator	energy metabolism
WP_080316985	6.78538	5.88658	6.33598	0.0987017	2.0443e-05	0.0493611	V-type ATP synthase subunit A	energy metabolism
WP_030035883	6.78538	5.88658	6.33598	0.0987017	2.0443e-05	0.0493611	V-type ATP synthase subunit D	energy metabolism
WP_061328426	6.78538	5.88658	6.33598	0.0987017	2.0443e-05	0.0493611	acyl-ACP thioesterase	fatty acid metabolism
WP_089864680	6.78538	5.88658	6.33598	0.0987017	2.0443e-05	0.0493611	ribonuclease P protein component	folding, sorting, and degradation
WP_003362541	6.78538	5.88658	6.33598	0.0987017	2.0443e-05	0.0493611	ribonuclease Y	folding, sorting, and degradation
WP_003359348	6.78538	5.88658	6.33598	0.0987017	2.0443e-05	0.0493611	single-stranded DNA-binding protein	genetic information processing
WP_095177613	6.78538	5.88658	6.33598	0.0987017	2.0443e-05	0.0493611	ABC transporter ATP-binding protein	membrane transport
WP_095177460	6.78538	5.88658	6.33598	0.0987017	2.0443e-05	0.0493611	ABC transporter substrate-binding protein	membrane transport
WP_096636465	6.78538	5.88658	6.33598	0.0987017	2.0443e-05	0.0493611	ABC transporter substrate-binding protein	membrane transport
WP_096635134	6.78538	5.88658	6.33598	0.0987017	2.0443e-05	0.0493611	aquaporin family protein	membrane transport
WP_041346577	6.78538	5.88658	6.33598	0.0987017	2.0443e-05	0.0493611	dicarboxylate/amino acid:cation symporter	membrane transport
WP_096044444	6.78538	5.88658	6.33598	0.0987017	2.0443e-05	0.0493611	iron ABC transporter substrate-binding protein	membrane transport
WP_096636267	6.78538	5.88658	6.33598	0.0987017	2.0443e-05	0.0493611	PTS glucose transporter subunit IIA	membrane transport
WP_079006958	6.78538	5.88658	6.33598	0.0987017	2.0443e-05	0.0493611	YfcC family protein	membrane transport
WP_061326132	6.78538	5.88658	6.33598	0.0987017	2.0443e-05	0.0493611	ATP-dependent protease	metabolism
WP_061329209	6.78538	5.88658	6.33598	0.0987017	2.0443e-05	0.0493611	crotonase	metabolism
WP_003487227	6.78538	5.88658	6.33598	0.0987017	2.0443e-05	0.0493611	flavin reductase family protein	metabolism
WP_075860660	6.78538	5.88658	6.33598	0.0987017	2.0443e-05	0.0493611	bifunctional (p)ppGpp synthetase/guanosine-3',5'-bis(diphosphate) 3'-pyrophosphohydrolase	nucleotide metabolism
WP_096635110	6.78538	5.88658	6.33598	0.0987017	2.0443e-05	0.0493611	GTPase Era	nucleotide metabolism
WP_096045018	6.78538	5.88658	6.33598	0.0987017	2.0443e-05	0.0493611	DNA polymerase III subunit beta	replication and repair
WP_096635116	6.78538	5.88658	6.33598	0.0987017	2.0443e-05	0.0493611	DNA primase	replication and repair
WP_095178053	6.78538	5.88658	6.33598	0.0987017	2.0443e-05	0.0493611	DNA repair protein RecO	replication and repair
WP_099839740	6.78538	5.88658	6.33598	0.0987017	2.0443e-05	0.0493611	DNA topoisomerase (ATP-hydrolyzing) subunit B	replication and repair
WP_030036076	6.78538	5.88658	6.33598	0.0987017	2.0443e-05	0.0493611	PAS domain-containing protein	signal transduction
WP_063601614	6.78538	5.88658	6.33598	0.0987017	2.0443e-05	0.0493611	sporulation transcription factor Spo0A	sporulation
WP_030034706	6.78538	5.88658	6.33598	0.0987017	2.0443e-05	0.0493611	stage V sporulation protein D	sporulation
WP_089864991	6.78538	5.88658	6.33598	0.0987017	2.0443e-05	0.0493611	Asp23/Gls24 family envelope stress response protein	stress response
WP_066617427	6.78538	5.88658	6.33598	0.0987017	2.0443e-05	0.0493611	ATP-dependent Clp endopeptidase proteolytic subunit ClpP	stress response
WP_012720911	6.78538	5.88658	6.33598	0.0987017	2.0443e-05	0.0493611	carbon starvation protein A	stress response
WP_095133683	6.78538	5.88658	6.33598	0.0987017	2.0443e-05	0.0493611	chaperonin GroEL	stress response
WP_096634791	6.78538	5.88658	6.33598	0.0987017	2.0443e-05	0.0493611	Hsp20/alpha crystallin family protein	stress response
WP_030035280	6.78538	5.88658	6.33598	0.0987017	2.0443e-05	0.0493611	molecular chaperone HtpG	stress response
WP_003360765	6.78538	5.88658	6.33598	0.0987017	2.0443e-05	0.0493611	UPF0261 family protein	stress response
WP_089863000	6.78538	5.88658	6.33598	0.0987017	2.0443e-05	0.0493611	GntR family transcriptional regulator	transcription
WP_010966389	6.78538	5.88658	6.33598	0.0987017	2.0443e-05	0.0493611	translation initiation factor IF-1	translation
WP_096045083	6.78538	5.88658	6.33598	0.0987017	2.0443e-05	0.0493611	tRNA lysidine(34) synthetase TilS	translation
WP_003482860	6.78538	5.88658	6.33598	0.0987017	2.0443e-05	0.0493611	tRNA threonylcarbamoyladenosine dehydratase	translation
WP_095177400	6.78538	5.88658	6.33598	0.0987017	2.0443e-05	0.0493611	chromate transporter	transport and catabolism
WP_021134229	6.78538	5.88658	6.33598	0.0987017	2.0443e-05	0.0493611	DegV family protein	transport and catabolism
WP_010966413	6.78538	5.88658	6.33598	0.0987017	2.0443e-05	0.0493611	30S ribosomal protein S10	ribosomal
WP_066871278	6.78538	5.88658	6.33598	0.0987017	2.0443e-05	0.0493611	50S ribosomal protein L14	ribosomal
WP_048570044	6.78538	5.88658	6.33598	0.0987017	2.0443e-05	0.0493611	50S ribosomal protein L33	ribosomal
WP_003358761	6.78538	5.88658	6.33598	0.0987017	2.0443e-05	0.0493611	DUF1290 domain-containing protein	unknown
WP_089867172	6.78538	5.88658	6.33598	0.0987017	2.0443e-05	0.0493611	DUF1667 domain-containing protein	unknown
WP_042386447	6.78538	5.88658	6.33598	0.0987017	2.0443e-05	0.0493611	DUF1836 domain-containing protein	unknown
WP_003486026	6.78538	5.88658	6.33598	0.0987017	2.0443e-05	0.0493611	hypothetical protein	hypothetical
WP_012047677	6.78538	5.88658	6.33598	0.0987017	2.0443e-05	0.0493611	hypothetical protein	hypothetical
WP_061309733	6.78538	5.88658	6.33598	0.0987017	2.0443e-05	0.0493611	hypothetical protein	hypothetical
WP_089863616	6.78538	5.88658	6.33598	0.0987017	2.0443e-05	0.0493611	hypothetical protein	hypothetical
WP_089866533	6.78538	5.88658	6.33598	0.0987017	2.0443e-05	0.0493611	hypothetical protein	hypothetical
WP_095177820	6.78538	5.88658	6.33598	0.0987017	2.0443e-05	0.0493611	hypothetical protein	hypothetical
WP_089865661	6.78538	5.88658	6.33598	0.0987017	2.0443e-05	0.0493611	TIGR00266 family protein	unknown
WP_033060942	6.93245	5.83901	6.38573	0.0986248	2.80912e-06	0.0493138	CotS family spore coat protein	sporulation
WP_089866078	7.31322	5.49644	6.40483	0.0986248	1.06292e-05	0.0493177	peptide chain release factor N(5)-glutamine methyltransferase	translation
WP_003489498	6.75623	6.06477	6.4105	0.0986248	9.30301e-07	0.0493129	FAD-dependent oxidoreductase	energy metabolism
WP_012704529	6.876	5.97728	6.42664	0.0986248	1.48406e-06	0.0493132	peptide ABC transporter substrate-binding protein	membrane transport
WP_095177690	7.15006	5.72503	6.43755	0.0986248	2.56518e-05	0.0493252	aspartate kinase	amino acid metabolism
WP_053468477	7.15006	5.72503	6.43755	0.0986248	2.56518e-05	0.0493252	Asp-tRNA(Asn)/Glu-tRNA(Gln) amidotransferase subunit GatA	amino acid metabolism
WP_058012707	7.15006	5.72503	6.43755	0.0986248	2.56518e-05	0.0493252	glutamate synthase (NADPH), homotetrameric	amino acid metabolism
WP_053467425	7.15006	5.72503	6.43755	0.0986248	2.56518e-05	0.0493252	glutamine synthetase	amino acid metabolism
WP_024932749	7.15006	5.72503	6.43755	0.0986248	2.56518e-05	0.0493252	thiamine pyridinylase	amino acid metabolism
WP_041346790	7.15006	5.72503	6.43755	0.0986248	2.56518e-05	0.0493252	type I methionyl aminopeptidase	amino acid metabolism
WP_096636232	7.15006	5.72503	6.43755	0.0986248	2.56518e-05	0.0493252	preprotein translocase subunit SecG	bacterial secretion system
WP_003356520	7.15006	5.72503	6.43755	0.0986248	2.56518e-05	0.0493252	DeoR/GlpR transcriptional regulator	carbohydrate metabolism
WP_003361692	7.15006	5.72503	6.43755	0.0986248	2.56518e-05	0.0493252	lactate dehydrogenase	carbohydrate metabolism
WP_025776489	7.15006	5.72503	6.43755	0.0986248	2.56518e-05	0.0493252	type I glyceraldehyde-3-phosphate dehydrogenase	carbohydrate metabolism
WP_043031761	7.15006	5.72503	6.43755	0.0986248	2.56518e-05	0.0493252	chemotaxis protein	cell motility
WP_014519685	7.15006	5.72503	6.43755	0.0986248	2.56518e-05	0.0493252	XRE family transcriptional regulator	cellular community
WP_089867672	7.15006	5.72503	6.43755	0.0986248	2.56518e-05	0.0493252	MBL fold metallo-hydrolase	cellular processes
WP_061328372	7.15006	5.72503	6.43755	0.0986248	2.56518e-05	0.0493252	PKD domain-containing protein	cellular processes
WP_030035754	7.15006	5.72503	6.43755	0.0986248	2.56518e-05	0.0493252	penicillin-binding protein 2	defense system
WP_053468464	7.15006	5.72503	6.43755	0.0986248	2.56518e-05	0.0493252	TetR/AcrR family transcriptional regulator	defense system
WP_089867109	7.15006	5.72503	6.43755	0.0986248	2.56518e-05	0.0493252	diaminopropionate ammonia-lyase	energy metabolism
WP_040212209	7.15006	5.72503	6.43755	0.0986248	2.56518e-05	0.0493252	V-type ATP synthase subunit K	energy metabolism
WP_089864560	7.15006	5.72503	6.43755	0.0986248	2.56518e-05	0.0493252	3-oxoacyl-	fatty acid metabolism
WP_003494512	7.15006	5.72503	6.43755	0.0986248	2.56518e-05	0.0493252	YtxH domain-containing protein	genetic information processing
WP_053467897	7.15006	5.72503	6.43755	0.0986248	2.56518e-05	0.0493252	ABC transporter permease	membrane transport
WP_096045313	7.15006	5.72503	6.43755	0.0986248	2.56518e-05	0.0493252	D-alanyl-lipoteichoic acid biosynthesis protein DltB	membrane transport
WP_089866001	7.15006	5.72503	6.43755	0.0986248	2.56518e-05	0.0493252	ECF transporter S component	membrane transport
WP_035108921	7.15006	5.72503	6.43755	0.0986248	2.56518e-05	0.0493252	sodium/glutamate symporter	membrane transport
WP_072585594	7.15006	5.72503	6.43755	0.0986248	2.56518e-05	0.0493252	2,3-bisphosphoglycerate-independent phosphoglycerate mutase	metabolism
WP_053467378	7.15006	5.72503	6.43755	0.0986248	2.56518e-05	0.0493252	ATP-binding protein	metabolism
WP_053466890	7.15006	5.72503	6.43755	0.0986248	2.56518e-05	0.0493252	bifunctional oligoribonuclease/PAP phosphatase NrnA	metabolism
WP_078024086	7.15006	5.72503	6.43755	0.0986248	2.56518e-05	0.0493252	CoA transferase	metabolism
WP_095177442	7.15006	5.72503	6.43755	0.0986248	2.56518e-05	0.0493252	cobalamin biosynthesis protein CbiD	metabolism
WP_053467773	7.15006	5.72503	6.43755	0.0986248	2.56518e-05	0.0493252	peptide deformylase	metabolism
WP_098926951	7.15006	5.72503	6.43755	0.0986248	2.56518e-05	0.0493252	purine permease	nucleotide metabolism
WP_049041249	7.15006	5.72503	6.43755	0.0986248	2.56518e-05	0.0493252	thymidylate synthase	nucleotide metabolism
WP_095177361	7.15006	5.72503	6.43755	0.0986248	2.56518e-05	0.0493252	chromosome segregation protein SMC	replication and repair
WP_095177559	7.15006	5.72503	6.43755	0.0986248	2.56518e-05	0.0493252	DNA-3-methyladenine glycosylase	replication and repair
WP_095178129	7.15006	5.72503	6.43755	0.0986248	2.56518e-05	0.0493252	endonuclease MutS2	replication and repair
WP_049042965	7.15006	5.72503	6.43755	0.0986248	2.56518e-05	0.0493252	exonuclease SbcC	replication and repair
WP_096636043	7.15006	5.72503	6.43755	0.0986248	2.56518e-05	0.0493252	helicase-exonuclease AddAB subunit AddB	replication and repair
WP_095178103	7.15006	5.72503	6.43755	0.0986248	2.56518e-05	0.0493252	Holliday junction branch migration DNA helicase RuvB	replication and repair
WP_095177516	7.15006	5.72503	6.43755	0.0986248	2.56518e-05	0.0493252	HTH domain-containing protein	replication and repair
WP_089864659	7.15006	5.72503	6.43755	0.0986248	2.56518e-05	0.0493252	ParA family protein	replication and repair
WP_030035652	7.15006	5.72503	6.43755	0.0986248	2.56518e-05	0.0493252	PolC-type DNA polymerase III	replication and repair
WP_012342814	7.15006	5.72503	6.43755	0.0986248	2.56518e-05	0.0493252	MFS transporter	signal transduction
WP_053467041	7.15006	5.72503	6.43755	0.0986248	2.56518e-05	0.0493252	elongation factor P	translation
WP_053467433	7.15006	5.72503	6.43755	0.0986248	2.56518e-05	0.0493252	transporter	transport and catabolism
WP_096636319	7.15006	5.72503	6.43755	0.0986248	2.56518e-05	0.0493252	16S rRNA (guanine(527)-N(7))-methyltransferase RsmG	ribosomal
WP_035147421	7.15006	5.72503	6.43755	0.0986248	2.56518e-05	0.0493252	30S ribosomal protein S19	ribosomal
WP_030034927	7.15006	5.72503	6.43755	0.0986248	2.56518e-05	0.0493252	hypothetical protein	hypothetical
WP_095177526	7.15006	5.72503	6.43755	0.0986248	2.56518e-05	0.0493252	hypothetical protein	hypothetical
WP_095178076	7.15006	5.72503	6.43755	0.0986248	2.56518e-05	0.0493252	hypothetical protein	hypothetical
WP_096635516	7.15006	5.72503	6.43755	0.0986248	2.56518e-05	0.0493252	hypothetical protein	hypothetical
WP_100066999	7.15006	5.72503	6.43755	0.0986248	2.56518e-05	0.0493252	hypothetical protein	hypothetical
WP_011100361	7.14923	5.72947	6.43935	0.0986248	2.4913e-05	0.0493249	YebC/PmpR family DNA-binding transcriptional regulator	transcription
WP_096636142	7.08095	5.87784	6.4794	0.0986248	1.57358e-05	0.0493203	efflux RND transporter periplasmic adaptor subunit	defense system
WP_012342435	7.08174	5.87707	6.4794	0.0986248	1.64998e-05	0.0493207	2-hydroxyacyl-CoA dehydratase	amino acid metabolism
WP_045897447	7.08174	5.87707	6.4794	0.0986248	1.64998e-05	0.0493207	2-hydroxyacyl-CoA dehydratase	amino acid metabolism
WP_003360240	7.08174	5.87707	6.4794	0.0986248	1.64998e-05	0.0493207	3-methyl-2-oxobutanoate dehydrogenase subunit VorB	amino acid metabolism
WP_058008437	7.08174	5.87707	6.4794	0.0986248	1.64998e-05	0.0493207	diaminopimelate epimerase	amino acid metabolism
WP_061343327	7.08174	5.87707	6.4794	0.0986248	1.64998e-05	0.0493207	proline iminopeptidase, partial	amino acid metabolism
WP_099840294	7.08174	5.87707	6.4794	0.0986248	1.64998e-05	0.0493207	threonine ammonia-lyase	amino acid metabolism
WP_003402796	7.08174	5.87707	6.4794	0.0986248	1.64998e-05	0.0493207	tryptophan--tRNA ligase	amino acid metabolism
WP_096635528	7.08174	5.87707	6.4794	0.0986248	1.64998e-05	0.0493207	UDP-N-acetylmuramoyl-tripeptide--D-alanyl-D-alanine ligase	amino acid metabolism
WP_085293220	7.08174	5.87707	6.4794	0.0986248	1.64998e-05	0.0493207	2-hydroxyglutaryl-CoA dehydratase	carbohydrate metabolism
WP_089864038	7.08174	5.87707	6.4794	0.0986248	1.64998e-05	0.0493207	methylglyoxal synthase	carbohydrate metabolism
WP_061310497	7.08174	5.87707	6.4794	0.0986248	1.64998e-05	0.0493207	pyruvate:ferredoxin (flavodoxin) oxidoreductase	carbohydrate metabolism
WP_011099871	7.08174	5.87707	6.4794	0.0986248	1.64998e-05	0.0493207	flagellar motor switch protein FliG	cell motility
WP_096045080	7.08174	5.87707	6.4794	0.0986248	1.64998e-05	0.0493207	polysaccharide biosynthesis protein	cellular community
WP_003399434	7.08174	5.87707	6.4794	0.0986248	1.64998e-05	0.0493207	cell division protein FtsA	cellular processes
WP_030037045	7.08174	5.87707	6.4794	0.0986248	1.64998e-05	0.0493207	ATP-dependent metallopeptidase FtsH/Yme1/Tma family protein	defense system
WP_003359149	7.08174	5.87707	6.4794	0.0986248	1.64998e-05	0.0493207	cytochrome c551	energy metabolism
WP_089867946	7.08174	5.87707	6.4794	0.0986248	1.64998e-05	0.0493207	ligand-binding protein SH3	environmental information processing
WP_030035217	7.08174	5.87707	6.4794	0.0986248	1.64998e-05	0.0493207	HesA/MoeB/ThiF family protein	genetic information processing
WP_024933832	7.08174	5.87707	6.4794	0.0986248	1.64998e-05	0.0493207	peptidoglycan endopeptidase	glycan biosynthesis and metabolism
WP_096044371	7.08174	5.87707	6.4794	0.0986248	1.64998e-05	0.0493207	ABC transporter ATP-binding protein	membrane transport
WP_003492035	7.08174	5.87707	6.4794	0.0986248	1.64998e-05	0.0493207	ABC transporter permease	membrane transport
WP_030035544	7.08174	5.87707	6.4794	0.0986248	1.64998e-05	0.0493207	ABC transporter permease	membrane transport
WP_030036779	7.08174	5.87707	6.4794	0.0986248	1.64998e-05	0.0493207	QueT transporter family protein	membrane transport
WP_078024081	7.08174	5.87707	6.4794	0.0986248	1.64998e-05	0.0493207	4Fe-4S dicluster domain-containing protein	metabolism
WP_045540232	7.08174	5.87707	6.4794	0.0986248	1.64998e-05	0.0493207	acyl-CoA dehydrogenase	metabolism
WP_030035900	7.08174	5.87707	6.4794	0.0986248	1.64998e-05	0.0493207	B12-binding domain-containing radical SAM protein	metabolism
WP_042386407	7.08174	5.87707	6.4794	0.0986248	1.64998e-05	0.0493207	CBS domain-containing protein	metabolism
WP_098927022	7.08174	5.87707	6.4794	0.0986248	1.64998e-05	0.0493207	hydrogenase accessory protein HypB	metabolism
WP_096636053	7.08174	5.87707	6.4794	0.0986248	1.64998e-05	0.0493207	IclR family transcriptional regulator	metabolism
WP_089864180	7.08174	5.87707	6.4794	0.0986248	1.64998e-05	0.0493207	isoprenyl transferase	metabolism
WP_003491034	7.08174	5.87707	6.4794	0.0986248	1.64998e-05	0.0493207	peptidase M4 family protein	metabolism
WP_003483877	7.08174	5.87707	6.4794	0.0986248	1.64998e-05	0.0493207	PhzF family phenazine biosynthesis protein	metabolism
WP_089864121	7.08174	5.87707	6.4794	0.0986248	1.64998e-05	0.0493207	radical SAM protein	metabolism
WP_095177499	7.08174	5.87707	6.4794	0.0986248	1.64998e-05	0.0493207	radical SAM protein	metabolism
WP_095178247	7.08174	5.87707	6.4794	0.0986248	1.64998e-05	0.0493207	HD domain-containing protein	nucleotide metabolism
WP_053468892	7.08174	5.87707	6.4794	0.0986248	1.64998e-05	0.0493207	TIGR00159 family protein	nucleotide metabolism
WP_095178273	7.08174	5.87707	6.4794	0.0986248	1.64998e-05	0.0493207	TIGR00159 family protein	nucleotide metabolism
WP_003359462	7.08174	5.87707	6.4794	0.0986248	1.64998e-05	0.0493207	chromosomal replication initiator protein DnaA	replication and repair
WP_003359461	7.08174	5.87707	6.4794	0.0986248	1.64998e-05	0.0493207	DnaD domain protein	replication and repair
WP_096045137	7.08174	5.87707	6.4794	0.0986248	1.64998e-05	0.0493207	excinuclease ABC subunit UvrC	replication and repair
WP_095177426	7.08174	5.87707	6.4794	0.0986248	1.64998e-05	0.0493207	helicase-exonuclease AddAB subunit AddA	replication and repair
WP_095177632	7.08174	5.87707	6.4794	0.0986248	1.64998e-05	0.0493207	IS66 family transposase	replication and repair
WP_053467246	7.08174	5.87707	6.4794	0.0986248	1.64998e-05	0.0493207	Mini-ribonuclease 3	replication and repair
WP_053467547	7.08174	5.87707	6.4794	0.0986248	1.64998e-05	0.0493207	MFS transporter	signal transduction
WP_053818114	7.08174	5.87707	6.4794	0.0986248	1.64998e-05	0.0493207	MFS transporter	signal transduction
WP_063556900	7.08174	5.87707	6.4794	0.0986248	1.64998e-05	0.0493207	sporulation transcription factor Spo0A	sporulation
WP_030032899	7.08174	5.87707	6.4794	0.0986248	1.64998e-05	0.0493207	stage II sporulation protein D	sporulation
WP_089864291	7.08174	5.87707	6.4794	0.0986248	1.64998e-05	0.0493207	RNA chaperone Hfq	stress response
WP_095177511	7.08174	5.87707	6.4794	0.0986248	1.64998e-05	0.0493207	DegV family protein	transport and catabolism
WP_095177656	7.08174	5.87707	6.4794	0.0986248	1.64998e-05	0.0493207	23S rRNA (adenine(2503)-C(2))-methyltransferase RlmN	ribosomal
WP_003357259	7.08174	5.87707	6.4794	0.0986248	1.64998e-05	0.0493207	50S ribosomal protein L7/L12	ribosomal
WP_096044418	7.08174	5.87707	6.4794	0.0986248	1.64998e-05	0.0493207	DUF3298 domain-containing protein	unknown
WP_096044110	7.08174	5.87707	6.4794	0.0986248	1.64998e-05	0.0493207	DUF881 domain-containing protein	unknown
WP_033058319	7.08174	5.87707	6.4794	0.0986248	1.64998e-05	0.0493207	hypothetical protein	hypothetical
WP_045521128	7.08174	5.87707	6.4794	0.0986248	1.64998e-05	0.0493207	hypothetical protein	hypothetical
WP_089865887	7.08174	5.87707	6.4794	0.0986248	1.64998e-05	0.0493207	hypothetical protein	hypothetical
WP_095178071	7.08174	5.87707	6.4794	0.0986248	1.64998e-05	0.0493207	hypothetical protein	hypothetical
WP_095178272	7.08174	5.87707	6.4794	0.0986248	1.64998e-05	0.0493207	hypothetical protein	hypothetical
WP_096636218	7.08174	5.87707	6.4794	0.0986248	1.64998e-05	0.0493207	hypothetical protein	hypothetical
WP_061328725	7.01014	6.01952	6.51483	0.0986248	1.06292e-05	0.0493177	aspartate-semialdehyde dehydrogenase	amino acid metabolism
WP_003362608	7.01014	6.01952	6.51483	0.0986248	1.06292e-05	0.0493177	D-proline reductase (dithiol) protein PrdB	amino acid metabolism
WP_030036419	7.01014	6.01952	6.51483	0.0986248	1.06292e-05	0.0493177	histidine triad nucleotide-binding protein	amino acid metabolism
WP_095177512	7.01014	6.01952	6.51483	0.0986248	1.06292e-05	0.0493177	homoserine dehydrogenase	amino acid metabolism
WP_061326963	7.01014	6.01952	6.51483	0.0986248	1.06292e-05	0.0493177	proline--tRNA ligase	amino acid metabolism
WP_030037211	7.01014	6.01952	6.51483	0.0986248	1.06292e-05	0.0493177	phosphoenolpyruvate--protein phosphotransferase	carbohydrate metabolism
WP_096635376	7.01014	6.01952	6.51483	0.0986248	1.06292e-05	0.0493177	PTS-dependent dihydroxyacetone kinase phosphotransferase subunit DhaM	carbohydrate metabolism
WP_096043780	7.01014	6.01952	6.51483	0.0986248	1.06292e-05	0.0493177	trehalose operon repressor	carbohydrate metabolism
WP_061325515	7.01014	6.01952	6.51483	0.0986248	1.06292e-05	0.0493177	UDP-N-acetylglucosamine 1-carboxyvinyltransferase	carbohydrate metabolism
WP_089863316	7.01014	6.01952	6.51483	0.0986248	1.06292e-05	0.0493177	YvcK family protein	carbohydrate metabolism
WP_089866893	7.01014	6.01952	6.51483	0.0986248	1.06292e-05	0.0493177	chemotaxis response regulator protein-glutamate methylesterase	cell motility
WP_003484493	7.01014	6.01952	6.51483	0.0986248	1.06292e-05	0.0493177	flagellar basal body rod modification protein FlgD	cell motility
WP_089864739	7.01014	6.01952	6.51483	0.0986248	1.06292e-05	0.0493177	flagellar hook-basal body complex protein FliE	cell motility
WP_095177861	7.01014	6.01952	6.51483	0.0986248	1.06292e-05	0.0493177	methyl-accepting chemotaxis protein	cell motility
WP_045519864	7.01014	6.01952	6.51483	0.0986248	1.06292e-05	0.0493177	cupin domain-containing protein	cellular processes
WP_023061345	7.01014	6.01952	6.51483	0.0986248	1.06292e-05	0.0493177	zinc finger domain protein	cellular processes
WP_096636219	7.01014	6.01952	6.51483	0.0986248	1.06292e-05	0.0493177	MATE family efflux transporter	defense system
WP_099838427	7.01014	6.01952	6.51483	0.0986248	1.06292e-05	0.0493177	penicillin-binding protein	defense system
WP_033059927	7.01014	6.01952	6.51483	0.0986248	1.06292e-05	0.0493177	electron transfer flavoprotein subunit alpha/FixB family protein	energy metabolism
WP_045883619	7.01014	6.01952	6.51483	0.0986248	1.06292e-05	0.0493177	electron transfer flavoprotein subunit beta/FixA family protein	energy metabolism
WP_096635991	7.01014	6.01952	6.51483	0.0986248	1.06292e-05	0.0493177	hydroxyacid dehydrogenase	energy metabolism
WP_011948261	7.01014	6.01952	6.51483	0.0986248	1.06292e-05	0.0493177	N(5)-(carboxyethyl)ornithine synthase	energy metabolism
WP_095177437	7.01014	6.01952	6.51483	0.0986248	1.06292e-05	0.0493177	NAD(P)-dependent oxidoreductase	energy metabolism
WP_072586333	7.01014	6.01952	6.51483	0.0986248	1.06292e-05	0.0493177	M23 family peptidase	glycan biosynthesis and metabolism
WP_061309938	7.01014	6.01952	6.51483	0.0986248	1.06292e-05	0.0493177	phospho-N-acetylmuramoyl-pentapeptide-transferase	glycan biosynthesis and metabolism
WP_096636099	7.01014	6.01952	6.51483	0.0986248	1.06292e-05	0.0493177	ABC transporter ATP-binding protein	membrane transport
WP_095177349	7.01014	6.01952	6.51483	0.0986248	1.06292e-05	0.0493177	amino acid ABC transporter permease	membrane transport
WP_061325438	7.01014	6.01952	6.51483	0.0986248	1.06292e-05	0.0493177	BMP family ABC transporter substrate-binding protein	membrane transport
WP_003483065	7.01014	6.01952	6.51483	0.0986248	1.06292e-05	0.0493177	cell division ATP-binding protein FtsE	membrane transport
WP_030036329	7.01014	6.01952	6.51483	0.0986248	1.06292e-05	0.0493177	iron ABC transporter substrate-binding protein	membrane transport
WP_096635713	7.01014	6.01952	6.51483	0.0986248	1.06292e-05	0.0493177	1-deoxy-D-xylulose-5-phosphate reductoisomerase	metabolism
WP_045896691	7.01014	6.01952	6.51483	0.0986248	1.06292e-05	0.0493177	4Fe-4S dicluster domain-containing protein	metabolism
WP_003485146	7.01014	6.01952	6.51483	0.0986248	1.06292e-05	0.0493177	carbon-monoxide dehydrogenase catalytic subunit	metabolism
WP_003386583	7.01014	6.01952	6.51483	0.0986248	1.06292e-05	0.0493177	CoA transferase	metabolism
WP_095177904	7.01014	6.01952	6.51483	0.0986248	1.06292e-05	0.0493177	hydroxyethylthiazole kinase	metabolism
WP_095177207	7.01014	6.01952	6.51483	0.0986248	1.06292e-05	0.0493177	GTP pyrophosphokinase family protein	nucleotide metabolism
WP_095178108	7.01014	6.01952	6.51483	0.0986248	1.06292e-05	0.0493177	nucleotidyltransferase domain-containing protein	nucleotide metabolism
WP_061318416	7.01014	6.01952	6.51483	0.0986248	1.06292e-05	0.0493177	purine-nucleoside phosphorylase	nucleotide metabolism
WP_023439629	7.01014	6.01952	6.51483	0.0986248	1.06292e-05	0.0493177	DNA integrity scanning protein DisA	replication and repair
WP_061328423	7.01014	6.01952	6.51483	0.0986248	1.06292e-05	0.0493177	DNA replication protein DnaC	replication and repair
WP_089864456	7.01014	6.01952	6.51483	0.0986248	1.06292e-05	0.0493177	LexA family transcriptional regulator	replication and repair
WP_003491344	7.01014	6.01952	6.51483	0.0986248	1.06292e-05	0.0493177	recombinase RecA	replication and repair
WP_061327412	7.01014	6.01952	6.51483	0.0986248	1.06292e-05	0.0493177	MFS transporter	signal transduction
WP_012102466	7.01014	6.01952	6.51483	0.0986248	1.06292e-05	0.0493177	response regulator	signal transduction
WP_095178063	7.01014	6.01952	6.51483	0.0986248	1.06292e-05	0.0493177	elongation factor 4	stress response
WP_012100728	7.01014	6.01952	6.51483	0.0986248	1.06292e-05	0.0493177	heat-inducible transcriptional repressor HrcA	stress response
WP_003491264	7.01014	6.01952	6.51483	0.0986248	1.06292e-05	0.0493177	protein arginine kinase	stress response
WP_045882542	7.01014	6.01952	6.51483	0.0986248	1.06292e-05	0.0493177	RNA chaperone Hfq	stress response
WP_012343478	7.01014	6.01952	6.51483	0.0986248	1.06292e-05	0.0493177	transcriptional regulator	transcription
WP_030035905	7.01014	6.01952	6.51483	0.0986248	1.06292e-05	0.0493177	calcium-translocating P-type ATPase, SERCA-type	transport and catabolism
WP_095178339	7.01014	6.01952	6.51483	0.0986248	1.06292e-05	0.0493177	16S rRNA (guanine(527)-N(7))-methyltransferase RsmG	ribosomal
WP_044039378	7.01014	6.01952	6.51483	0.0986248	1.06292e-05	0.0493177	50S ribosomal protein L14	ribosomal
WP_035152289	7.01014	6.01952	6.51483	0.0986248	1.06292e-05	0.0493177	50S ribosomal protein L7/L12	ribosomal
WP_096045029	7.01014	6.01952	6.51483	0.0986248	1.06292e-05	0.0493177	DUF2232 domain-containing protein	unknown
WP_058012714	7.01014	6.01952	6.51483	0.0986248	1.06292e-05	0.0493177	hypothetical protein	hypothetical
WP_095177335	7.01014	6.01952	6.51483	0.0986248	1.06292e-05	0.0493177	hypothetical protein	hypothetical
WP_096636134	7.01014	6.01952	6.51483	0.0986248	1.06292e-05	0.0493177	hypothetical protein	hypothetical
WP_096045221	6.97796	6.05333	6.51565	0.0986248	8.50625e-07	0.0493128	NAD-dependent DNA ligase LigA	replication and repair
WP_003482872	7.03069	6.03903	6.53486	0.0986248	9.32796e-07	0.0493129	excinuclease Uvr	replication and repair
WP_031368862	6.93467	6.14856	6.54162	0.0986248	6.41938e-06	0.0493156	acyl-CoA dehydrogenase, partial	metabolism
WP_061327785	6.93498	6.15286	6.54392	0.0987017	6.64694e-06	0.0493542	glutamate decarboxylase	amino acid metabolism
WP_095178030	6.93498	6.15286	6.54392	0.0987017	6.64694e-06	0.0493542	L-serine ammonia-lyase, iron-sulfur-dependent, subunit alpha	amino acid metabolism
WP_033065552	6.93498	6.15286	6.54392	0.0987017	6.64694e-06	0.0493542	PLP-dependent aminotransferase family protein	amino acid metabolism
WP_096043914	6.93498	6.15286	6.54392	0.0987017	6.64694e-06	0.0493542	serine dehydratase subunit alpha family protein	amino acid metabolism
WP_095177903	6.93498	6.15286	6.54392	0.0987017	6.64694e-06	0.0493542	thiamine phosphate synthase	amino acid metabolism
WP_061328084	6.93498	6.15286	6.54392	0.0987017	6.64694e-06	0.0493542	2-hydroxyglutaryl-CoA dehydratase	carbohydrate metabolism
WP_096636147	6.93498	6.15286	6.54392	0.0987017	6.64694e-06	0.0493542	4-hydroxybutyrate CoA-transferase	carbohydrate metabolism
WP_049040839	6.93498	6.15286	6.54392	0.0987017	6.64694e-06	0.0493542	chitinase	carbohydrate metabolism
WP_089865533	6.93498	6.15286	6.54392	0.0987017	6.64694e-06	0.0493542	glycosyl transferase	carbohydrate metabolism
WP_003360559	6.93498	6.15286	6.54392	0.0987017	6.64694e-06	0.0493542	ribose 5-phosphate isomerase B	carbohydrate metabolism
WP_040108555	6.93498	6.15286	6.54392	0.0987017	6.64694e-06	0.0493542	ribulose-phosphate 3-epimerase	carbohydrate metabolism
WP_012048305	6.93498	6.15286	6.54392	0.0987017	6.64694e-06	0.0493542	YvcK family protein	carbohydrate metabolism
WP_098927166	6.93498	6.15286	6.54392	0.0987017	6.64694e-06	0.0493542	polysaccharide biosynthesis protein	cellular community
WP_033061393	6.93498	6.15286	6.54392	0.0987017	6.64694e-06	0.0493542	beta-(1,2)-glucan biosynthesis protein	cellular processes
WP_003360282	6.93498	6.15286	6.54392	0.0987017	6.64694e-06	0.0493542	FtsW/RodA/SpoVE family cell cycle protein	cellular processes
WP_030036395	6.93498	6.15286	6.54392	0.0987017	6.64694e-06	0.0493542	membrane protein	cellular processes
WP_043032252	6.93498	6.15286	6.54392	0.0987017	6.64694e-06	0.0493542	rod shape-determining protein MreC	cellular processes
WP_072586771	6.93498	6.15286	6.54392	0.0987017	6.64694e-06	0.0493542	Stp1/IreP family PP2C-type Ser/Thr phosphatase	cellular processes
WP_089864842	6.93498	6.15286	6.54392	0.0987017	6.64694e-06	0.0493542	transcriptional regulator MraZ	cellular processes
WP_061319194	6.93498	6.15286	6.54392	0.0987017	6.64694e-06	0.0493542	N(5)-(carboxyethyl)ornithine synthase	energy metabolism
WP_049040901	6.93498	6.15286	6.54392	0.0987017	6.64694e-06	0.0493542	tungsten ABC transporter substrate-binding protein	membrane transport
WP_021134235	6.93498	6.15286	6.54392	0.0987017	6.64694e-06	0.0493542	carbamate kinase	metabolism
WP_030034206	6.93498	6.15286	6.54392	0.0987017	6.64694e-06	0.0493542	CBS domain-containing protein	metabolism
WP_096043193	6.93498	6.15286	6.54392	0.0987017	6.64694e-06	0.0493542	coproporphyrinogen III oxidase	metabolism
WP_096044329	6.93498	6.15286	6.54392	0.0987017	6.64694e-06	0.0493542	flavin reductase family protein	metabolism
WP_053467222	6.93498	6.15286	6.54392	0.0987017	6.64694e-06	0.0493542	peptidase	metabolism
WP_003486585	6.93498	6.15286	6.54392	0.0987017	6.64694e-06	0.0493542	peptidase M4 family protein	metabolism
WP_096044128	6.93498	6.15286	6.54392	0.0987017	6.64694e-06	0.0493542	peptidase M4 family protein	metabolism
WP_096043492	6.93498	6.15286	6.54392	0.0987017	6.64694e-06	0.0493542	phosphoribosylformylglycinamidine synthase	nucleotide metabolism
WP_072584925	6.93498	6.15286	6.54392	0.0987017	6.64694e-06	0.0493542	DNA helicase RecQ	replication and repair
WP_096045007	6.93498	6.15286	6.54392	0.0987017	6.64694e-06	0.0493542	DNA polymerase III subunit gamma/tau	replication and repair
WP_096043377	6.93498	6.15286	6.54392	0.0987017	6.64694e-06	0.0493542	DNA topoisomerase IV subunit A	replication and repair
WP_066067311	6.93498	6.15286	6.54392	0.0987017	6.64694e-06	0.0493542	DNA-directed RNA polymerase subunit beta'	replication and repair
WP_096043955	6.93498	6.15286	6.54392	0.0987017	6.64694e-06	0.0493542	helicase	replication and repair
WP_030034410	6.93498	6.15286	6.54392	0.0987017	6.64694e-06	0.0493542	helix-turn-helix domain-containing protein	replication and repair
WP_003388318	6.93498	6.15286	6.54392	0.0987017	6.64694e-06	0.0493542	recombinase RecA	replication and repair
WP_095177176	6.93498	6.15286	6.54392	0.0987017	6.64694e-06	0.0493542	uracil-DNA glycosylase	replication and repair
WP_095177163	6.93498	6.15286	6.54392	0.0987017	6.64694e-06	0.0493542	spore germination protein	sporulation
WP_003495562	6.93498	6.15286	6.54392	0.0987017	6.64694e-06	0.0493542	spore protease YyaC	sporulation
WP_095131579	6.93498	6.15286	6.54392	0.0987017	6.64694e-06	0.0493542	reverse rubrerythrin	stress response
WP_030035049	6.93498	6.15286	6.54392	0.0987017	6.64694e-06	0.0493542	tRNA (adenosine(37)-N6)-dimethylallyltransferase MiaA	stress response
WP_095177807	6.93498	6.15286	6.54392	0.0987017	6.64694e-06	0.0493542	TlyA family RNA methyltransferase	translation
WP_003482967	6.93498	6.15286	6.54392	0.0987017	6.64694e-06	0.0493542	tRNA pseudouridine(38-40) synthase TruA	translation
WP_061328089	6.93498	6.15286	6.54392	0.0987017	6.64694e-06	0.0493542	magnesium transporter	transport and catabolism
WP_096043537	6.93498	6.15286	6.54392	0.0987017	6.64694e-06	0.0493542	16S rRNA (guanine(966)-N(2))-methyltransferase RsmD	ribosomal
WP_095178058	6.93498	6.15286	6.54392	0.0987017	6.64694e-06	0.0493542	16S rRNA (uracil(1498)-N(3))-methyltransferase	ribosomal
WP_003484639	6.93498	6.15286	6.54392	0.0987017	6.64694e-06	0.0493542	DUF1292 domain-containing protein	unknown
WP_003490022	6.93498	6.15286	6.54392	0.0987017	6.64694e-06	0.0493542	hypothetical protein	hypothetical
WP_030032795	6.93498	6.15286	6.54392	0.0987017	6.64694e-06	0.0493542	hypothetical protein	hypothetical
WP_045517963	6.85588	6.2777	6.56679	0.0987017	4.1859e-06	0.0493529	aminopeptidase	amino acid metabolism
WP_061326043	6.85588	6.2777	6.56679	0.0987017	4.1859e-06	0.0493529	deoxyribose-phosphate aldolase	carbohydrate metabolism
WP_099838290	6.85588	6.2777	6.56679	0.0987017	4.1859e-06	0.0493529	gfo/Idh/MocA family oxidoreductase	carbohydrate metabolism
WP_045540563	6.85588	6.2777	6.56679	0.0987017	4.1859e-06	0.0493529	pyruvate:ferredoxin (flavodoxin) oxidoreductase	carbohydrate metabolism
WP_078054452	6.85588	6.2777	6.56679	0.0987017	4.1859e-06	0.0493529	XRE family transcriptional regulator	cellular community
WP_003490817	6.85588	6.2777	6.56679	0.0987017	4.1859e-06	0.0493529	methyltransferase domain-containing protein	cellular processes
WP_095178255	6.85588	6.2777	6.56679	0.0987017	4.1859e-06	0.0493529	type II toxin-antitoxin system PemK/MazF family toxin	defense system
WP_003487860	6.85588	6.2777	6.56679	0.0987017	4.1859e-06	0.0493529	F0F1 ATP synthase subunit gamma	energy metabolism
WP_021134431	6.85588	6.2777	6.56679	0.0987017	4.1859e-06	0.0493529	FAD-dependent oxidoreductase	energy metabolism
WP_075141685	6.85588	6.2777	6.56679	0.0987017	4.1859e-06	0.0493529	V-type ATP synthase subunit A	energy metabolism
WP_089863328	6.85588	6.2777	6.56679	0.0987017	4.1859e-06	0.0493529	Crp/Fnr family transcriptional regulator	environmental information processing
WP_045516912	6.85588	6.2777	6.56679	0.0987017	4.1859e-06	0.0493529	ribonuclease III	folding, sorting, and degradation
WP_045897416	6.85588	6.2777	6.56679	0.0987017	4.1859e-06	0.0493529	ribonuclease R	folding, sorting, and degradation
WP_012342319	6.85588	6.2777	6.56679	0.0987017	4.1859e-06	0.0493529	RNase adapter RapZ	folding, sorting, and degradation
WP_096635910	6.85588	6.2777	6.56679	0.0987017	4.1859e-06	0.0493529	N-acetylmuramoyl-L-alanine amidase	glycan biosynthesis and metabolism
WP_061325911	6.85588	6.2777	6.56679	0.0987017	4.1859e-06	0.0493529	threonine/serine exporter	membrane transport
WP_096636281	6.85588	6.2777	6.56679	0.0987017	4.1859e-06	0.0493529	Trk system potassium transporter TrkA	membrane transport
WP_085333787	6.85588	6.2777	6.56679	0.0987017	4.1859e-06	0.0493529	2,3-bisphosphoglycerate-independent phosphoglycerate mutase	metabolism
WP_003490293	6.85588	6.2777	6.56679	0.0987017	4.1859e-06	0.0493529	bifunctional 5,10-methylenetetrahydrofolate dehydrogenase/5,10-methenyltetrahydrofolate cyclohydrolase	metabolism
WP_085333345	6.85588	6.2777	6.56679	0.0987017	4.1859e-06	0.0493529	radical SAM protein	metabolism
WP_095178045	6.85588	6.2777	6.56679	0.0987017	4.1859e-06	0.0493529	SAM-dependent methyltransferase	metabolism
WP_012047944	6.85588	6.2777	6.56679	0.0987017	4.1859e-06	0.0493529	selenium-dependent xanthine dehydrogenase	nucleotide metabolism
WP_085333913	6.85588	6.2777	6.56679	0.0987017	4.1859e-06	0.0493529	transcription-repair coupling factor	replication and repair
WP_030035058	6.85588	6.2777	6.56679	0.0987017	4.1859e-06	0.0493529	CotS family spore coat protein	sporulation
WP_003491861	6.85588	6.2777	6.56679	0.0987017	4.1859e-06	0.0493529	germination protein YpeB	sporulation
WP_003358059	6.85588	6.2777	6.56679	0.0987017	4.1859e-06	0.0493529	RNA polymerase sporulation sigma factor SigF	sporulation
WP_096044987	6.85588	6.2777	6.56679	0.0987017	4.1859e-06	0.0493529	spore maturation protein	sporulation
WP_003488381	6.85588	6.2777	6.56679	0.0987017	4.1859e-06	0.0493529	PhoH family protein	stress response
WP_030034255	6.85588	6.2777	6.56679	0.0987017	4.1859e-06	0.0493529	thioredoxin	stress response
WP_096045370	6.85588	6.2777	6.56679	0.0987017	4.1859e-06	0.0493529	thioredoxin domain-containing protein	stress response
WP_003361709	6.85588	6.2777	6.56679	0.0987017	4.1859e-06	0.0493529	transcription elongation factor GreA	transcription
WP_096045128	6.85588	6.2777	6.56679	0.0987017	4.1859e-06	0.0493529	YihY/virulence factor BrkB family protein	virulence
WP_003357423	6.85588	6.2777	6.56679	0.0987017	4.1859e-06	0.0493529	23S rRNA (guanosine(2251)-2'-O)-methyltransferase RlmB	ribosomal
WP_026884885	6.85588	6.2777	6.56679	0.0987017	4.1859e-06	0.0493529	30S ribosomal protein S21	ribosomal
WP_087314308	6.85588	6.2777	6.56679	0.0987017	4.1859e-06	0.0493529	30S ribosomal protein S7	ribosomal
WP_003357596	6.85588	6.2777	6.56679	0.0987017	4.1859e-06	0.0493529	hypothetical protein	hypothetical
WP_003360595	6.85588	6.2777	6.56679	0.0987017	4.1859e-06	0.0493529	hypothetical protein	hypothetical
WP_003486746	6.85588	6.2777	6.56679	0.0987017	4.1859e-06	0.0493529	hypothetical protein	hypothetical
WP_049043171	6.77245	6.39469	6.58357	0.0987017	2.64347e-06	0.0493522	proline reductase-associated electron transfer protein PrdC	amino acid metabolism
WP_003494578	6.77245	6.39469	6.58357	0.0987017	2.64347e-06	0.0493522	N-acetylmuramic acid 6-phosphate etherase	carbohydrate metabolism
WP_012720514	6.77245	6.39469	6.58357	0.0987017	2.64347e-06	0.0493522	pyruvate:ferredoxin (flavodoxin) oxidoreductase	carbohydrate metabolism
WP_003487738	6.77245	6.39469	6.58357	0.0987017	2.64347e-06	0.0493522	triose-phosphate isomerase	carbohydrate metabolism
WP_003486052	6.77245	6.39469	6.58357	0.0987017	2.64347e-06	0.0493522	chemotaxis protein CheX	cell motility
WP_030035916	6.77245	6.39469	6.58357	0.0987017	2.64347e-06	0.0493522	FliA/WhiG family RNA polymerase sigma factor	cell motility
WP_096045254	6.77245	6.39469	6.58357	0.0987017	2.64347e-06	0.0493522	methyl-accepting chemotaxis protein	cell motility
WP_003487053	6.77245	6.39469	6.58357	0.0987017	2.64347e-06	0.0493522	membrane dipeptidase	cellular processes
WP_003493674	6.77245	6.39469	6.58357	0.0987017	2.64347e-06	0.0493522	Ni/Fe hydrogenase	energy metabolism
WP_080443504	6.77245	6.39469	6.58357	0.0987017	2.64347e-06	0.0493522	V-type ATP synthase subunit A	energy metabolism
WP_003495191	6.77245	6.39469	6.58357	0.0987017	2.64347e-06	0.0493522	V-type ATP synthase subunit I	energy metabolism
WP_003486557	6.77245	6.39469	6.58357	0.0987017	2.64347e-06	0.0493522	phospho-N-acetylmuramoyl-pentapeptide-transferase	glycan biosynthesis and metabolism
WP_045883095	6.77245	6.39469	6.58357	0.0987017	2.64347e-06	0.0493522	glycerol kinase	lipid metabolism
WP_003489929	6.77245	6.39469	6.58357	0.0987017	2.64347e-06	0.0493522	ABC transporter permease	membrane transport
WP_099840091	6.77245	6.39469	6.58357	0.0987017	2.64347e-06	0.0493522	peptide ABC transporter substrate-binding protein	membrane transport
WP_076232785	6.77245	6.39469	6.58357	0.0987017	2.64347e-06	0.0493522	glutamine-hydrolyzing GMP synthase	nucleotide metabolism
WP_033064592	6.77245	6.39469	6.58357	0.0987017	2.64347e-06	0.0493522	chromosomal replication initiator protein DnaA	replication and repair
WP_029162014	6.77245	6.39469	6.58357	0.0987017	2.64347e-06	0.0493522	NADH peroxidase	stress response
WP_096045106	6.77245	6.39469	6.58357	0.0987017	2.64347e-06	0.0493522	tRNA pseudouridine(38-40) synthase TruA	translation
WP_003491329	6.77245	6.39469	6.58357	0.0987017	2.64347e-06	0.0493522	30S ribosome-binding factor RbfA	ribosomal
WP_049042411	6.77245	6.39469	6.58357	0.0987017	2.64347e-06	0.0493522	DUF4317 domain-containing protein	unknown
WP_003490620	6.77245	6.39469	6.58357	0.0987017	2.64347e-06	0.0493522	hypothetical protein	hypothetical
WP_035129410	6.77245	6.39469	6.58357	0.0987017	2.64347e-06	0.0493522	hypothetical protein	hypothetical
WP_049040825	6.77245	6.39469	6.58357	0.0987017	2.64347e-06	0.0493522	hypothetical protein	hypothetical
WP_061321391	6.77245	6.39469	6.58357	0.0987017	2.64347e-06	0.0493522	hypothetical protein, partial	hypothetical
WP_003490065	7.21693	5.97123	6.59408	0.0986248	1.1031e-06	0.049313	DNA-directed RNA polymerase subunit beta'	replication and repair
WP_089864411	7.32801	5.87222	6.60012	0.0986248	1.29401e-05	0.0493189	aminoacyl-tRNA hydrolase	amino acid metabolism
WP_096636008	7.32801	5.87222	6.60012	0.0986248	1.29401e-05	0.0493189	branched-chain amino acid transport system II carrier protein	amino acid metabolism
WP_053467654	7.32801	5.87222	6.60012	0.0986248	1.29401e-05	0.0493189	copper amine oxidase N-terminal domain-containing protein	amino acid metabolism
WP_053468618	7.32801	5.87222	6.60012	0.0986248	1.29401e-05	0.0493189	DegT/DnrJ/EryC1/StrS aminotransferase family protein	amino acid metabolism
WP_011098530	7.32801	5.87222	6.60012	0.0986248	1.29401e-05	0.0493189	glycine--tRNA ligase	amino acid metabolism
WP_053468456	7.32801	5.87222	6.60012	0.0986248	1.29401e-05	0.0493189	2-hydroxyglutaryl-CoA dehydratase	carbohydrate metabolism
WP_095177454	7.32801	5.87222	6.60012	0.0986248	1.29401e-05	0.0493189	phospho-sugar mutase	carbohydrate metabolism
WP_030036482	7.32801	5.87222	6.60012	0.0986248	1.29401e-05	0.0493189	rod shape-determining protein RodA	cellular processes
WP_089867292	7.32801	5.87222	6.60012	0.0986248	1.29401e-05	0.0493189	tetratricopeptide repeat protein	cellular processes
WP_053818233	7.32801	5.87222	6.60012	0.0986248	1.29401e-05	0.0493189	triple tyrosine motif-containing protein	cellular processes
WP_078054793	7.32801	5.87222	6.60012	0.0986248	1.29401e-05	0.0493189	RnfABCDGE type electron transport complex subunit D	energy metabolism
WP_095178027	7.32801	5.87222	6.60012	0.0986248	1.29401e-05	0.0493189	4Fe-4S dicluster domain-containing protein	metabolism
WP_033051356	7.32801	5.87222	6.60012	0.0986248	1.29401e-05	0.0493189	ribose-phosphate pyrophosphokinase, partial	metabolism
WP_045904603	7.32801	5.87222	6.60012	0.0986248	1.29401e-05	0.0493189	NAD-dependent dihydropyrimidine dehydrogenase subunit PreA	nucleotide metabolism
WP_095178018	7.32801	5.87222	6.60012	0.0986248	1.29401e-05	0.0493189	phosphoribosylformylglycinamidine cyclo-ligase	nucleotide metabolism
WP_078023295	7.32801	5.87222	6.60012	0.0986248	1.29401e-05	0.0493189	DNA helicase	replication and repair
WP_095177911	7.32801	5.87222	6.60012	0.0986248	1.29401e-05	0.0493189	DNA topoisomerase IV subunit A	replication and repair
WP_089865000	7.32801	5.87222	6.60012	0.0986248	1.29401e-05	0.0493189	exodeoxyribonuclease VII large subunit	replication and repair
WP_061327900	7.32801	5.87222	6.60012	0.0986248	1.29401e-05	0.0493189	selenocysteine-specific translation elongation factor	translation
WP_030036857	7.32801	5.87222	6.60012	0.0986248	1.29401e-05	0.0493189	YihA family ribosome biogenesis GTP-binding protein	translation
WP_096635168	7.32801	5.87222	6.60012	0.0986248	1.29401e-05	0.0493189	23S rRNA (uracil(1939)-C(5))-methyltransferase RlmD	ribosomal
WP_089867558	7.32801	5.87222	6.60012	0.0986248	1.29401e-05	0.0493189	hypothetical protein	hypothetical
WP_058008974	7.26763	6.01061	6.63912	0.0986248	8.18875e-06	0.0493165	2-hydroxyacyl-CoA dehydratase	amino acid metabolism
WP_089863707	7.26763	6.01061	6.63912	0.0986248	8.18875e-06	0.0493165	alanine racemase	amino acid metabolism
WP_045515800	7.26763	6.01061	6.63912	0.0986248	8.18875e-06	0.0493165	amino acid lyase	amino acid metabolism
WP_080333508	7.26763	6.01061	6.63912	0.0986248	8.18875e-06	0.0493165	glycine/sarcosine/betaine reductase complex selenoprotein A	amino acid metabolism
WP_089867174	7.26763	6.01061	6.63912	0.0986248	8.18875e-06	0.0493165	hybrid sensor histidine kinase/response regulator	amino acid metabolism
WP_085280786	7.26763	6.01061	6.63912	0.0986248	8.18875e-06	0.0493165	methionyl aminopeptidase	amino acid metabolism
WP_040108627	7.26763	6.01061	6.63912	0.0986248	8.18875e-06	0.0493165	putative selenate reductase subunit YgfK	amino acid metabolism
WP_012342549	7.26763	6.01061	6.63912	0.0986248	8.18875e-06	0.0493165	pyruvate:ferredoxin (flavodoxin) oxidoreductase	carbohydrate metabolism
WP_089863313	7.26763	6.01061	6.63912	0.0986248	8.18875e-06	0.0493165	UDP-N-acetylmuramate dehydrogenase	carbohydrate metabolism
WP_049041658	7.26763	6.01061	6.63912	0.0986248	8.18875e-06	0.0493165	chemotaxis response regulator protein-glutamate methylesterase	cell motility
WP_095177804	7.26763	6.01061	6.63912	0.0986248	8.18875e-06	0.0493165	methyl-accepting chemotaxis protein	cell motility
WP_096635295	7.26763	6.01061	6.63912	0.0986248	8.18875e-06	0.0493165	methyl-accepting chemotaxis protein	cell motility
WP_003484500	7.26763	6.01061	6.63912	0.0986248	8.18875e-06	0.0493165	motility protein A	cell motility
WP_039260601	7.26763	6.01061	6.63912	0.0986248	8.18875e-06	0.0493165	cell wall-binding repeat-containing protein	cellular processes
WP_049042957	7.26763	6.01061	6.63912	0.0986248	8.18875e-06	0.0493165	methyltransferase domain-containing protein	cellular processes
WP_061327915	7.26763	6.01061	6.63912	0.0986248	8.18875e-06	0.0493165	Nif3-like dinuclear metal center hexameric protein	cellular processes
WP_042384792	7.26763	6.01061	6.63912	0.0986248	8.18875e-06	0.0493165	electron transfer flavoprotein subunit beta/FixA family protein	energy metabolism
WP_030033468	7.26763	6.01061	6.63912	0.0986248	8.18875e-06	0.0493165	N(5)-(carboxyethyl)ornithine synthase	energy metabolism
WP_047404132	7.26763	6.01061	6.63912	0.0986248	8.18875e-06	0.0493165	RnfABCDGE type electron transport complex subunit D	energy metabolism
WP_058008588	7.26763	6.01061	6.63912	0.0986248	8.18875e-06	0.0493165	RnfABCDGE type electron transport complex subunit G	energy metabolism
WP_050497266	7.26763	6.01061	6.63912	0.0986248	8.18875e-06	0.0493165	CDP-diacylglycerol--glycerol-3-phosphate 3-phosphatidyltransferase	lipid metabolism
WP_089863116	7.26763	6.01061	6.63912	0.0986248	8.18875e-06	0.0493165	iron ABC transporter	membrane transport
WP_030035797	7.26763	6.01061	6.63912	0.0986248	8.18875e-06	0.0493165	sodium:alanine symporter family protein	membrane transport
WP_089866455	7.26763	6.01061	6.63912	0.0986248	8.18875e-06	0.0493165	2-C-methyl-D-erythritol 4-phosphate cytidylyltransferase	metabolism
WP_089864442	7.26763	6.01061	6.63912	0.0986248	8.18875e-06	0.0493165	2-phosphosulfolactate phosphatase family protein	metabolism
WP_003359076	7.26763	6.01061	6.63912	0.0986248	8.18875e-06	0.0493165	bifunctional 4-hydroxy-3-methylbut-2-enyl diphosphate reductase/30S ribosomal protein S1	metabolism
WP_063553734	7.26763	6.01061	6.63912	0.0986248	8.18875e-06	0.0493165	citrate lyase	metabolism
WP_023439550	7.26763	6.01061	6.63912	0.0986248	8.18875e-06	0.0493165	glutamine--fructose-6-phosphate aminotransferase	metabolism
WP_095178268	7.26763	6.01061	6.63912	0.0986248	8.18875e-06	0.0493165	glutamine--fructose-6-phosphate transaminase (isomerizing)	metabolism
WP_003356937	7.26763	6.01061	6.63912	0.0986248	8.18875e-06	0.0493165	pyridoxal phosphate-dependent aminotransferase	metabolism
WP_089866290	7.26763	6.01061	6.63912	0.0986248	8.18875e-06	0.0493165	transketolase	metabolism
WP_030036610	7.26763	6.01061	6.63912	0.0986248	8.18875e-06	0.0493165	GTPase HflX	nucleotide metabolism
WP_095177228	7.26763	6.01061	6.63912	0.0986248	8.18875e-06	0.0493165	DNA topoisomerase III	replication and repair
WP_089864159	7.26763	6.01061	6.63912	0.0986248	8.18875e-06	0.0493165	type I DNA topoisomerase	replication and repair
WP_045516447	7.26763	6.01061	6.63912	0.0986248	8.18875e-06	0.0493165	PAS domain S-box protein	signal transduction
WP_003362540	7.26763	6.01061	6.63912	0.0986248	8.18875e-06	0.0493165	stage V sporulation protein S	sporulation
WP_011948886	7.26763	6.01061	6.63912	0.0986248	8.18875e-06	0.0493165	thioredoxin-disulfide reductase	stress response
WP_095177716	7.26763	6.01061	6.63912	0.0986248	8.18875e-06	0.0493165	magnesium transporter	transport and catabolism
WP_003357687	7.26763	6.01061	6.63912	0.0986248	8.18875e-06	0.0493165	30S ribosomal protein S8	ribosomal
WP_023439596	7.26763	6.01061	6.63912	0.0986248	8.18875e-06	0.0493165	50S ribosomal protein L24	ribosomal
WP_089864697	7.26763	6.01061	6.63912	0.0986248	8.18875e-06	0.0493165	DUF370 domain-containing protein	unknown
WP_089868184	7.26763	6.01061	6.63912	0.0986248	8.18875e-06	0.0493165	DUF421 domain-containing protein	unknown
WP_072584521	7.26763	6.01061	6.63912	0.0986248	8.18875e-06	0.0493165	DUF881 domain-containing protein	unknown
WP_030037195	7.26763	6.01061	6.63912	0.0986248	8.18875e-06	0.0493165	hypothetical protein	hypothetical
WP_031367331	7.26763	6.01061	6.63912	0.0986248	8.18875e-06	0.0493165	hypothetical protein	hypothetical
WP_095177756	7.20471	6.14094	6.67283	0.0986248	5.22927e-06	0.049315	3-phosphoshikimate 1-carboxyvinyltransferase	amino acid metabolism
WP_061332021	7.20471	6.14094	6.67283	0.0986248	5.22927e-06	0.049315	aminopeptidase	amino acid metabolism
WP_011100011	7.20471	6.14094	6.67283	0.0986248	5.22927e-06	0.049315	aspartate aminotransferase family protein	amino acid metabolism
WP_096634813	7.20471	6.14094	6.67283	0.0986248	5.22927e-06	0.049315	diaminopimelate decarboxylase	amino acid metabolism
WP_012101126	7.20471	6.14094	6.67283	0.0986248	5.22927e-06	0.049315	type I methionyl aminopeptidase	amino acid metabolism
WP_003494572	7.20471	6.14094	6.67283	0.0986248	5.22927e-06	0.049315	glycosyl hydrolase family 18	carbohydrate metabolism
WP_095177838	7.20471	6.14094	6.67283	0.0986248	5.22927e-06	0.049315	flagellar biosynthesis protein FlhB	cell motility
WP_043030985	7.20471	6.14094	6.67283	0.0986248	5.22927e-06	0.049315	flagellin	cell motility
WP_003483899	7.20471	6.14094	6.67283	0.0986248	5.22927e-06	0.049315	cell division topological specificity factor	cellular processes
WP_089866811	7.20471	6.14094	6.67283	0.0986248	5.22927e-06	0.049315	cell wall-binding repeat-containing protein	cellular processes
WP_095177313	7.20471	6.14094	6.67283	0.0986248	5.22927e-06	0.049315	cell wall-binding repeat-containing protein	cellular processes
WP_003483781	7.20471	6.14094	6.67283	0.0986248	5.22927e-06	0.049315	YigZ family protein	cellular processes
WP_003358051	7.20471	6.14094	6.67283	0.0986248	5.22927e-06	0.049315	penicillin-binding protein	defense system
WP_096636363	7.20471	6.14094	6.67283	0.0986248	5.22927e-06	0.049315	NAD(P)/FAD-dependent oxidoreductase	energy metabolism
WP_096635164	7.20471	6.14094	6.67283	0.0986248	5.22927e-06	0.049315	LTA synthase family protein	lipid metabolism
WP_089864530	7.20471	6.14094	6.67283	0.0986248	5.22927e-06	0.049315	AEC family transporter	membrane transport
WP_012721068	7.20471	6.14094	6.67283	0.0986248	5.22927e-06	0.049315	BMP family ABC transporter substrate-binding protein	membrane transport
WP_045897093	7.20471	6.14094	6.67283	0.0986248	5.22927e-06	0.049315	FHA domain-containing protein	membrane transport
WP_095177808	7.20471	6.14094	6.67283	0.0986248	5.22927e-06	0.049315	1-deoxy-D-xylulose-5-phosphate synthase	metabolism
WP_061906661	7.20471	6.14094	6.67283	0.0986248	5.22927e-06	0.049315	adenylosuccinate synthase	metabolism
WP_095177407	7.20471	6.14094	6.67283	0.0986248	5.22927e-06	0.049315	IclR family transcriptional regulator	metabolism
WP_043031890	7.20471	6.14094	6.67283	0.0986248	5.22927e-06	0.049315	iron-containing alcohol dehydrogenase	metabolism
WP_003486587	7.20471	6.14094	6.67283	0.0986248	5.22927e-06	0.049315	peptidase M4 family protein	metabolism
WP_096044129	7.20471	6.14094	6.67283	0.0986248	5.22927e-06	0.049315	peptidase M4 family protein	metabolism
WP_095177694	7.20471	6.14094	6.67283	0.0986248	5.22927e-06	0.049315	pyridoxal phosphate-dependent aminotransferase	metabolism
WP_003483058	7.20471	6.14094	6.67283	0.0986248	5.22927e-06	0.049315	transketolase	metabolism
WP_089863169	7.20471	6.14094	6.67283	0.0986248	5.22927e-06	0.049315	uroporphyrinogen-III C-methyltransferase	metabolism
WP_095178017	7.20471	6.14094	6.67283	0.0986248	5.22927e-06	0.049315	bifunctional phosphoribosylaminoimidazolecarboxamide formyltransferase/IMP cyclohydrolase PurH	nucleotide metabolism
WP_095177618	7.20471	6.14094	6.67283	0.0986248	5.22927e-06	0.049315	phosphoribosylaminoimidazolesuccinocarboxamide synthase	nucleotide metabolism
WP_003491312	7.20471	6.14094	6.67283	0.0986248	5.22927e-06	0.049315	UMP kinase	nucleotide metabolism
WP_012048434	7.20471	6.14094	6.67283	0.0986248	5.22927e-06	0.049315	DnaD domain protein	replication and repair
WP_089866985	7.20471	6.14094	6.67283	0.0986248	5.22927e-06	0.049315	MutL protein	replication and repair
WP_095177569	7.20471	6.14094	6.67283	0.0986248	5.22927e-06	0.049315	replication-associated recombination protein A	replication and repair
WP_033050374	7.20471	6.14094	6.67283	0.0986248	5.22927e-06	0.049315	replicative DNA helicase, partial	replication and repair
WP_011986801	7.20471	6.14094	6.67283	0.0986248	5.22927e-06	0.049315	type I DNA topoisomerase	replication and repair
WP_096636233	7.20471	6.14094	6.67283	0.0986248	5.22927e-06	0.049315	RNA polymerase factor sigma-54	signal transduction
WP_061326838	7.20471	6.14094	6.67283	0.0986248	5.22927e-06	0.049315	sigma-54-dependent transcriptional regulator	signal transduction
WP_004451829	7.20471	6.14094	6.67283	0.0986248	5.22927e-06	0.049315	stage III sporulation protein AC	sporulation
WP_003359345	7.20471	6.14094	6.67283	0.0986248	5.22927e-06	0.049315	ATP-dependent protease, Lon family	stress response
WP_003493428	7.20471	6.14094	6.67283	0.0986248	5.22927e-06	0.049315	cold-shock protein	stress response
WP_030036860	7.20471	6.14094	6.67283	0.0986248	5.22927e-06	0.049315	endopeptidase La	stress response
WP_003356515	7.20471	6.14094	6.67283	0.0986248	5.22927e-06	0.049315	SsrA-binding protein	translation
WP_096043247	7.20471	6.14094	6.67283	0.0986248	5.22927e-06	0.049315	tRNA (N(6)-L-threonylcarbamoyladenosine(37)-C(2))-methylthiotransferase MtaB	translation
WP_049043200	7.20471	6.14094	6.67283	0.0986248	5.22927e-06	0.049315	23S rRNA (uracil(1939)-C(5))-methyltransferase RlmD	ribosomal
WP_097027210	7.20471	6.14094	6.67283	0.0986248	5.22927e-06	0.049315	50S ribosomal protein L16	ribosomal
WP_050606365	7.20471	6.14094	6.67283	0.0986248	5.22927e-06	0.049315	50S ribosomal protein L33	ribosomal
WP_089863054	7.20471	6.14094	6.67283	0.0986248	5.22927e-06	0.049315	DUF1049 domain-containing protein	unknown
WP_003484913	7.20471	6.14094	6.67283	0.0986248	5.22927e-06	0.049315	DUF378 domain-containing protein	unknown
WP_030037270	7.20471	6.14094	6.67283	0.0986248	5.22927e-06	0.049315	hypothetical protein	hypothetical
WP_042385483	7.20471	6.14094	6.67283	0.0986248	5.22927e-06	0.049315	hypothetical protein	hypothetical
WP_045516419	7.20471	6.14094	6.67283	0.0986248	5.22927e-06	0.049315	hypothetical protein	hypothetical
WP_077272621	7.20471	6.14094	6.67283	0.0986248	5.22927e-06	0.049315	hypothetical protein	hypothetical
WP_095177315	7.20471	6.14094	6.67283	0.0986248	5.22927e-06	0.049315	hypothetical protein	hypothetical
WP_045904852	7.13903	6.26359	6.70131	0.0986248	3.35317e-06	0.0493141	aminomethyl-transferring glycine dehydrogenase subunit GcvPA	amino acid metabolism
WP_096636110	7.13903	6.26359	6.70131	0.0986248	3.35317e-06	0.0493141	threonine synthase	amino acid metabolism
WP_061326828	7.13903	6.26359	6.70131	0.0986248	3.35317e-06	0.0493141	cyclic beta 1-2 glucan synthetase	carbohydrate metabolism
WP_035147576	7.13903	6.26359	6.70131	0.0986248	3.35317e-06	0.0493141	fumarate hydratase	carbohydrate metabolism
WP_096043513	7.13903	6.26359	6.70131	0.0986248	3.35317e-06	0.0493141	type IV pilus twitching motility protein PilT	cell motility
WP_089865827	7.13903	6.26359	6.70131	0.0986248	3.35317e-06	0.0493141	AI-2E family transporter	cellular community
WP_089868036	7.13903	6.26359	6.70131	0.0986248	3.35317e-06	0.0493141	cell wall-binding repeat-containing protein, partial	cellular processes
WP_089864921	7.13903	6.26359	6.70131	0.0986248	3.35317e-06	0.0493141	fibronectin/fibrinogen-binding protein	cellular processes
WP_089866797	7.13903	6.26359	6.70131	0.0986248	3.35317e-06	0.0493141	AcrB/AcrD/AcrF family protein	defense system
WP_011669479	7.13903	6.26359	6.70131	0.0986248	3.35317e-06	0.0493141	ATP-dependent zinc metalloprotease FtsH	defense system
WP_061906593	7.13903	6.26359	6.70131	0.0986248	3.35317e-06	0.0493141	F420-0--gamma-glutamyl ligase	energy metabolism
WP_076045721	7.13903	6.26359	6.70131	0.0986248	3.35317e-06	0.0493141	V-type ATP synthase subunit A	energy metabolism
WP_095177667	7.13903	6.26359	6.70131	0.0986248	3.35317e-06	0.0493141	signal recognition particle-docking protein FtsY	folding, sorting, and degradation
WP_049041409	7.13903	6.26359	6.70131	0.0986248	3.35317e-06	0.0493141	RNA-binding protein	genetic information processing
WP_095178098	7.13903	6.26359	6.70131	0.0986248	3.35317e-06	0.0493141	delta(24)-sterol C-methyltransferase	lipid metabolism
WP_095178277	7.13903	6.26359	6.70131	0.0986248	3.35317e-06	0.0493141	[citrate (pro-3S)-lyase] ligase	metabolism
WP_049043055	7.13903	6.26359	6.70131	0.0986248	3.35317e-06	0.0493141	2,3-bisphosphoglycerate-independent phosphoglycerate mutase	metabolism
WP_089865473	7.13903	6.26359	6.70131	0.0986248	3.35317e-06	0.0493141	amidohydrolase	metabolism
WP_003495264	7.13903	6.26359	6.70131	0.0986248	3.35317e-06	0.0493141	carbamate kinase	metabolism
WP_061327914	7.13903	6.26359	6.70131	0.0986248	3.35317e-06	0.0493141	SAM-dependent methyltransferase	metabolism
WP_061320686	7.13903	6.26359	6.70131	0.0986248	3.35317e-06	0.0493141	transketolase	metabolism
WP_031368703	7.13903	6.26359	6.70131	0.0986248	3.35317e-06	0.0493141	YgeY family selenium metabolism-linked hydrolase, partial	metabolism
WP_096044567	7.13903	6.26359	6.70131	0.0986248	3.35317e-06	0.0493141	bifunctional hydroxymethylpyrimidine kinase/phosphomethylpyrimidine kinase	nucleotide metabolism
WP_003484204	7.13903	6.26359	6.70131	0.0986248	3.35317e-06	0.0493141	NAD-dependent dihydropyrimidine dehydrogenase subunit PreA	nucleotide metabolism
WP_085333276	7.13903	6.26359	6.70131	0.0986248	3.35317e-06	0.0493141	ATP-dependent helicase	replication and repair
WP_061325570	7.13903	6.26359	6.70131	0.0986248	3.35317e-06	0.0493141	CotS family spore coat protein	sporulation
WP_095178114	7.13903	6.26359	6.70131	0.0986248	3.35317e-06	0.0493141	RNA polymerase sporulation sigma factor SigF	sporulation
WP_092592704	7.13903	6.26359	6.70131	0.0986248	3.35317e-06	0.0493141	chaperonin GroEL	stress response
WP_061319282	7.13903	6.26359	6.70131	0.0986248	3.35317e-06	0.0493141	ribosome maturation factor RimP	translation
WP_096635156	7.13903	6.26359	6.70131	0.0986248	3.35317e-06	0.0493141	cadmium-translocating P-type ATPase	transport and catabolism
WP_096044703	7.13903	6.26359	6.70131	0.0986248	3.35317e-06	0.0493141	calcium-transporting P-type ATPase, PMR1-type	transport and catabolism
WP_003357362	7.13903	6.26359	6.70131	0.0986248	3.35317e-06	0.0493141	50S ribosomal protein L1	ribosomal
WP_003393224	7.13903	6.26359	6.70131	0.0986248	3.35317e-06	0.0493141	hypothetical protein	hypothetical
WP_003486693	7.13903	6.26359	6.70131	0.0986248	3.35317e-06	0.0493141	hypothetical protein	hypothetical
WP_003490554	7.13903	6.26359	6.70131	0.0986248	3.35317e-06	0.0493141	hypothetical protein	hypothetical
WP_061328392	7.13903	6.26359	6.70131	0.0986248	3.35317e-06	0.0493141	hypothetical protein	hypothetical
WP_096043380	7.13903	6.26359	6.70131	0.0986248	3.35317e-06	0.0493141	hypothetical protein	hypothetical
WP_095178120	7.567	5.87764	6.72232	0.0986248	1.29624e-06	0.0493131	murein biosynthesis integral membrane protein MurJ	glycan biosynthesis and metabolism
WP_096516843	7.567	5.87764	6.72232	0.0986248	1.29624e-06	0.0493131	chaperonin GroEL	stress response
WP_061320910	7.07035	6.37904	6.72469	0.0986248	2.13636e-06	0.0493135	2-hydroxyacyl-CoA dehydratase	amino acid metabolism
WP_096635995	7.07035	6.37904	6.72469	0.0986248	2.13636e-06	0.0493135	aspartate/glutamate racemase family protein	amino acid metabolism
WP_003484708	7.07035	6.37904	6.72469	0.0986248	2.13636e-06	0.0493135	bifunctional phosphopantothenoylcysteine decarboxylase/phosphopantothenate--cysteine ligase CoaBC	amino acid metabolism
WP_096635687	7.07035	6.37904	6.72469	0.0986248	2.13636e-06	0.0493135	cysteine synthase A	amino acid metabolism
WP_089863061	7.07035	6.37904	6.72469	0.0986248	2.13636e-06	0.0493135	NrdH-redoxin	amino acid metabolism
WP_085333832	7.07035	6.37904	6.72469	0.0986248	2.13636e-06	0.0493135	proline--tRNA ligase	amino acid metabolism
WP_099839521	7.07035	6.37904	6.72469	0.0986248	2.13636e-06	0.0493135	preprotein translocase subunit SecA	bacterial secretion system
WP_095177914	7.07035	6.37904	6.72469	0.0986248	2.13636e-06	0.0493135	phosphoenolpyruvate--protein phosphotransferase	carbohydrate metabolism
WP_096045195	7.07035	6.37904	6.72469	0.0986248	2.13636e-06	0.0493135	pyruvate carboxylase	carbohydrate metabolism
WP_095178240	7.07035	6.37904	6.72469	0.0986248	2.13636e-06	0.0493135	pyruvate kinase	carbohydrate metabolism
WP_096044267	7.07035	6.37904	6.72469	0.0986248	2.13636e-06	0.0493135	chemotaxis protein	cell motility
WP_098926967	7.07035	6.37904	6.72469	0.0986248	2.13636e-06	0.0493135	flagellin	cell motility
WP_089868139	7.07035	6.37904	6.72469	0.0986248	2.13636e-06	0.0493135	putative motility protein	cell motility
WP_003491318	7.07035	6.37904	6.72469	0.0986248	2.13636e-06	0.0493135	RIP metalloprotease RseP	cellular community
WP_035294116	7.07035	6.37904	6.72469	0.0986248	2.13636e-06	0.0493135	cytochrome c551	energy metabolism
WP_045519732	7.07035	6.37904	6.72469	0.0986248	2.13636e-06	0.0493135	electron transfer flavoprotein subunit beta/FixA family protein	energy metabolism
WP_078991300	7.07035	6.37904	6.72469	0.0986248	2.13636e-06	0.0493135	electron transfer flavoprotein subunit beta/FixA family protein	energy metabolism
WP_089864508	7.07035	6.37904	6.72469	0.0986248	2.13636e-06	0.0493135	F420-0--gamma-glutamyl ligase	energy metabolism
WP_061317848	7.07035	6.37904	6.72469	0.0986248	2.13636e-06	0.0493135	FAD-dependent oxidoreductase	energy metabolism
WP_095178332	7.07035	6.37904	6.72469	0.0986248	2.13636e-06	0.0493135	FAD-dependent oxidoreductase	energy metabolism
WP_003495289	7.07035	6.37904	6.72469	0.0986248	2.13636e-06	0.0493135	Rrf2 family transcriptional regulator	energy metabolism
WP_035291304	7.07035	6.37904	6.72469	0.0986248	2.13636e-06	0.0493135	V-type ATP synthase subunit K	energy metabolism
WP_043031907	7.07035	6.37904	6.72469	0.0986248	2.13636e-06	0.0493135	RNA helicase	genetic information processing
WP_030034136	7.07035	6.37904	6.72469	0.0986248	2.13636e-06	0.0493135	ferrous iron transport protein B	membrane transport
WP_096634984	7.07035	6.37904	6.72469	0.0986248	2.13636e-06	0.0493135	Trk family potassium uptake protein	membrane transport
WP_049041518	7.07035	6.37904	6.72469	0.0986248	2.13636e-06	0.0493135	aconitate hydratase	metabolism
WP_085333684	7.07035	6.37904	6.72469	0.0986248	2.13636e-06	0.0493135	ATP-binding protein	metabolism
WP_043031224	7.07035	6.37904	6.72469	0.0986248	2.13636e-06	0.0493135	peptidase T	metabolism
WP_095177247	7.07035	6.37904	6.72469	0.0986248	2.13636e-06	0.0493135	SAM-dependent methyltransferase	metabolism
WP_076178889	7.07035	6.37904	6.72469	0.0986248	2.13636e-06	0.0493135	FAD-dependent thymidylate synthase	nucleotide metabolism
WP_089868124	7.07035	6.37904	6.72469	0.0986248	2.13636e-06	0.0493135	folate family ECF transporter S component	nucleotide metabolism
WP_041346597	7.07035	6.37904	6.72469	0.0986248	2.13636e-06	0.0493135	excinuclease ABC subunit UvrA	replication and repair
WP_072587313	7.07035	6.37904	6.72469	0.0986248	2.13636e-06	0.0493135	type I DNA topoisomerase	replication and repair
WP_003492038	7.07035	6.37904	6.72469	0.0986248	2.13636e-06	0.0493135	RNA polymerase sigma-54 factor	signal transduction
WP_003496361	7.07035	6.37904	6.72469	0.0986248	2.13636e-06	0.0493135	stage III sporulation protein SpoAB	sporulation
WP_024933287	7.07035	6.37904	6.72469	0.0986248	2.13636e-06	0.0493135	redox-sensing transcriptional repressor Rex	stress response
WP_042385597	7.07035	6.37904	6.72469	0.0986248	2.13636e-06	0.0493135	thioredoxin	stress response
WP_043030919	7.07035	6.37904	6.72469	0.0986248	2.13636e-06	0.0493135	threonylcarbamoyl-AMP synthase	translation
WP_031367296	7.07035	6.37904	6.72469	0.0986248	2.13636e-06	0.0493135	50S ribosomal protein L1, partial	ribosomal
WP_072585719	7.07035	6.37904	6.72469	0.0986248	2.13636e-06	0.0493135	DUF348 domain-containing protein	unknown
WP_040108187	7.07035	6.37904	6.72469	0.0986248	2.13636e-06	0.0493135	DUF5050 domain-containing protein	unknown
WP_003484742	7.07035	6.37904	6.72469	0.0986248	2.13636e-06	0.0493135	hypothetical protein	hypothetical
WP_058008279	7.07035	6.37904	6.72469	0.0986248	2.13636e-06	0.0493135	hypothetical protein	hypothetical
WP_061327817	7.07035	6.37904	6.72469	0.0986248	2.13636e-06	0.0493135	hypothetical protein	hypothetical
WP_030032654	7.11428	6.3653	6.73979	0.0986248	1.25593e-07	0.0493125	delta-lactam-biosynthetic de-N-acetylase	metabolism
WP_049041092	6.99839	6.48779	6.74309	0.0986248	1.37108e-06	0.0493131	aminopeptidase P family protein	amino acid metabolism
WP_003483315	6.99839	6.48779	6.74309	0.0986248	1.37108e-06	0.0493131	Asp-tRNA(Asn)/Glu-tRNA(Gln) amidotransferase subunit GatA	amino acid metabolism
WP_003491777	6.99839	6.48779	6.74309	0.0986248	1.37108e-06	0.0493131	methionine--tRNA ligase	amino acid metabolism
WP_003362957	6.99839	6.48779	6.74309	0.0986248	1.37108e-06	0.0493131	serine dehydratase subunit alpha family protein	amino acid metabolism
WP_089867997	6.99839	6.48779	6.74309	0.0986248	1.37108e-06	0.0493131	thiamine phosphate synthase	amino acid metabolism
WP_045517886	6.99839	6.48779	6.74309	0.0986248	1.37108e-06	0.0493131	diguanylate cyclase	cellular community
WP_061328455	6.99839	6.48779	6.74309	0.0986248	1.37108e-06	0.0493131	collagen-like protein	cellular processes
WP_095178276	6.99839	6.48779	6.74309	0.0986248	1.37108e-06	0.0493131	triphosphoribosyl-dephospho-CoA synthase CitG	cellular processes
WP_033061400	6.99839	6.48779	6.74309	0.0986248	1.37108e-06	0.0493131	ATPase	energy metabolism
WP_003493671	6.99839	6.48779	6.74309	0.0986248	1.37108e-06	0.0493131	Ni/Fe hydrogenase	energy metabolism
WP_061309640	6.99839	6.48779	6.74309	0.0986248	1.37108e-06	0.0493131	RnfABCDGE type electron transport complex subunit B	energy metabolism
WP_099839095	6.99839	6.48779	6.74309	0.0986248	1.37108e-06	0.0493131	RnfABCDGE type electron transport complex subunit G	energy metabolism
WP_099839575	6.99839	6.48779	6.74309	0.0986248	1.37108e-06	0.0493131	V-type ATP synthase subunit A	energy metabolism
WP_011100679	6.99839	6.48779	6.74309	0.0986248	1.37108e-06	0.0493131	citrate lyase subunit alpha	metabolism
WP_024931835	6.99839	6.48779	6.74309	0.0986248	1.37108e-06	0.0493131	DAK2 domain-containing protein	metabolism
WP_080333519	6.99839	6.48779	6.74309	0.0986248	1.37108e-06	0.0493131	hydrogenase maturation protease	metabolism
WP_096043470	6.99839	6.48779	6.74309	0.0986248	1.37108e-06	0.0493131	peptide deformylase	metabolism
WP_096043861	6.99839	6.48779	6.74309	0.0986248	1.37108e-06	0.0493131	polyprenyl synthetase family protein	metabolism
WP_030035627	6.99839	6.48779	6.74309	0.0986248	1.37108e-06	0.0493131	pyridoxal phosphate-dependent aminotransferase	metabolism
WP_096043252	6.99839	6.48779	6.74309	0.0986248	1.37108e-06	0.0493131	deoxyguanosinetriphosphate triphosphohydrolase	nucleotide metabolism
WP_003483770	6.99839	6.48779	6.74309	0.0986248	1.37108e-06	0.0493131	GTPase HflX	nucleotide metabolism
WP_003359976	6.99839	6.48779	6.74309	0.0986248	1.37108e-06	0.0493131	HDIG domain-containing protein	nucleotide metabolism
WP_003393302	6.99839	6.48779	6.74309	0.0986248	1.37108e-06	0.0493131	dna integrity scanning protein disa	replication and repair
WP_011986254	6.99839	6.48779	6.74309	0.0986248	1.37108e-06	0.0493131	helix-turn-helix domain-containing protein	replication and repair
WP_030032840	6.99839	6.48779	6.74309	0.0986248	1.37108e-06	0.0493131	sporulation peptidase YabG	sporulation
WP_089863672	6.99839	6.48779	6.74309	0.0986248	1.37108e-06	0.0493131	Hsp33 family molecular chaperone HslO	stress response
WP_003359986	6.99839	6.48779	6.74309	0.0986248	1.37108e-06	0.0493131	molecular chaperone DnaK	stress response
WP_099838499	6.99839	6.48779	6.74309	0.0986248	1.37108e-06	0.0493131	nucleotide exchange factor GrpE	stress response
WP_039236463	6.99839	6.48779	6.74309	0.0986248	1.37108e-06	0.0493131	AraC family transcriptional regulator	transcription
WP_003488214	6.99839	6.48779	6.74309	0.0986248	1.37108e-06	0.0493131	DNA-binding response regulator	transcription
WP_011986799	6.99839	6.48779	6.74309	0.0986248	1.37108e-06	0.0493131	ribosome-recycling factor	translation
WP_003403337	6.99839	6.48779	6.74309	0.0986248	1.37108e-06	0.0493131	50S ribosomal protein L25	ribosomal
WP_089864653	6.99839	6.48779	6.74309	0.0986248	1.37108e-06	0.0493131	DUF4446 domain-containing protein	unknown
WP_030033478	6.99839	6.48779	6.74309	0.0986248	1.37108e-06	0.0493131	hypothetical protein	hypothetical
WP_061327644	7.48642	6.00553	6.74597	0.0986248	6.51647e-06	0.0493157	D-proline reductase (dithiol) proprotein PrdA	amino acid metabolism
WP_061311357	7.48642	6.00553	6.74597	0.0986248	6.51647e-06	0.0493157	peptidase M24	amino acid metabolism
WP_053467512	7.48642	6.00553	6.74597	0.0986248	6.51647e-06	0.0493157	threonine--tRNA ligase	amino acid metabolism
WP_096635598	7.48642	6.00553	6.74597	0.0986248	6.51647e-06	0.0493157	chemotaxis protein	cell motility
WP_089863820	7.48642	6.00553	6.74597	0.0986248	6.51647e-06	0.0493157	Maf-like protein	cellular processes
WP_033058649	7.48642	6.00553	6.74597	0.0986248	6.51647e-06	0.0493157	methyltransferase domain-containing protein	cellular processes
WP_030036391	7.48642	6.00553	6.74597	0.0986248	6.51647e-06	0.0493157	Nif3-like dinuclear metal center hexameric protein	cellular processes
WP_078025122	7.48642	6.00553	6.74597	0.0986248	6.51647e-06	0.0493157	electron transfer flavoprotein subunit beta/FixA family protein	energy metabolism
WP_096636195	7.48642	6.00553	6.74597	0.0986248	6.51647e-06	0.0493157	acyltransferase	lipid metabolism
WP_095177231	7.48642	6.00553	6.74597	0.0986248	6.51647e-06	0.0493157	class I SAM-dependent RNA methyltransferase	lipid metabolism
WP_096635285	7.48642	6.00553	6.74597	0.0986248	6.51647e-06	0.0493157	hydrolase	metabolism
WP_085333272	7.48642	6.00553	6.74597	0.0986248	6.51647e-06	0.0493157	NADH-dependent alcohol dehydrogenase	metabolism
WP_074441033	7.48642	6.00553	6.74597	0.0986248	6.51647e-06	0.0493157	GrpB family protein	nucleotide metabolism
WP_061325124	7.48642	6.00553	6.74597	0.0986248	6.51647e-06	0.0493157	HD domain-containing protein	nucleotide metabolism
WP_095178321	7.48642	6.00553	6.74597	0.0986248	6.51647e-06	0.0493157	pseudouridine synthase	nucleotide metabolism
WP_078024524	7.48642	6.00553	6.74597	0.0986248	6.51647e-06	0.0493157	DNA gyrase subunit A	replication and repair
WP_080443726	7.48642	6.00553	6.74597	0.0986248	6.51647e-06	0.0493157	sensor histidine kinase	signal transduction
WP_096635530	7.48642	6.00553	6.74597	0.0986248	6.51647e-06	0.0493157	stage V sporulation protein E	sporulation
WP_089863083	7.48642	6.00553	6.74597	0.0986248	6.51647e-06	0.0493157	OsmC family peroxiredoxin	stress response
WP_030033383	7.48642	6.00553	6.74597	0.0986248	6.51647e-06	0.0493157	ArsR family transcriptional regulator	transcription
WP_003494579	7.48642	6.00553	6.74597	0.0986248	6.51647e-06	0.0493157	GntR family transcriptional regulator	transcription
WP_072585884	7.48642	6.00553	6.74597	0.0986248	6.51647e-06	0.0493157	tRNA lysidine(34) synthetase TilS	translation
WP_095178010	7.48642	6.00553	6.74597	0.0986248	6.51647e-06	0.0493157	23S rRNA (uracil(1939)-C(5))-methyltransferase RlmD	ribosomal
WP_067532782	7.48642	6.00553	6.74597	0.0986248	6.51647e-06	0.0493157	30S ribosomal protein S13	ribosomal
WP_096635878	7.48642	6.00553	6.74597	0.0986248	6.51647e-06	0.0493157	DUF512 domain-containing protein	unknown
WP_080544121	7.48642	6.00553	6.74597	0.0986248	6.51647e-06	0.0493157	hypothetical protein	hypothetical
WP_096635488	7.48642	6.00553	6.74597	0.0986248	6.51647e-06	0.0493157	hypothetical protein	hypothetical
WP_085333576	6.92284	6.59037	6.7566	0.0987017	8.84407e-07	0.0493513	bifunctional phosphopantothenoylcysteine decarboxylase/phosphopantothenate--cysteine ligase CoaBC	amino acid metabolism
WP_042385288	6.92284	6.59037	6.7566	0.0987017	8.84407e-07	0.0493513	glycine reductase	amino acid metabolism
WP_042384672	6.92284	6.59037	6.7566	0.0987017	8.84407e-07	0.0493513	proline reductase-associated electron transfer protein PrdC	amino acid metabolism
WP_011948016	6.92284	6.59037	6.7566	0.0987017	8.84407e-07	0.0493513	serine O-acetyltransferase	amino acid metabolism
WP_096043192	6.92284	6.59037	6.7566	0.0987017	8.84407e-07	0.0493513	protein translocase subunit SecF	bacterial secretion system
WP_045521194	6.92284	6.59037	6.7566	0.0987017	8.84407e-07	0.0493513	carbohydrate-binding protein	carbohydrate metabolism
WP_045905753	6.92284	6.59037	6.7566	0.0987017	8.84407e-07	0.0493513	lactate dehydrogenase	carbohydrate metabolism
WP_096044134	6.92284	6.59037	6.7566	0.0987017	8.84407e-07	0.0493513	polysaccharide biosynthesis protein	cellular community
WP_096044138	6.92284	6.59037	6.7566	0.0987017	8.84407e-07	0.0493513	cell division protein FtsA	cellular processes
WP_091973166	6.92284	6.59037	6.7566	0.0987017	8.84407e-07	0.0493513	GTP-sensing pleiotropic transcriptional regulator CodY	cellular processes
WP_085333225	6.92284	6.59037	6.7566	0.0987017	8.84407e-07	0.0493513	LysM peptidoglycan-binding domain-containing protein	environmental information processing
WP_061326209	6.92284	6.59037	6.7566	0.0987017	8.84407e-07	0.0493513	lipoyl synthase	lipid metabolism
WP_043031265	6.92284	6.59037	6.7566	0.0987017	8.84407e-07	0.0493513	ECF transporter S component	membrane transport
WP_003360714	6.92284	6.59037	6.7566	0.0987017	8.84407e-07	0.0493513	molybdate ABC transporter permease subunit	membrane transport
WP_025776201	6.92284	6.59037	6.7566	0.0987017	8.84407e-07	0.0493513	CoA transferase	metabolism
WP_003485628	6.92284	6.59037	6.7566	0.0987017	8.84407e-07	0.0493513	N-acetyltransferase	metabolism
WP_053818614	6.92284	6.59037	6.7566	0.0987017	8.84407e-07	0.0493513	pyridoxal phosphate-dependent aminotransferase	metabolism
WP_085333840	6.92284	6.59037	6.7566	0.0987017	8.84407e-07	0.0493513	NAD(P)H-hydrate dehydratase	nucleotide metabolism
WP_061329842	6.92284	6.59037	6.7566	0.0987017	8.84407e-07	0.0493513	pseudouridine-5'-phosphate glycosidase	nucleotide metabolism
WP_003484237	6.92284	6.59037	6.7566	0.0987017	8.84407e-07	0.0493513	ATP-dependent helicase	replication and repair
WP_003495812	6.92284	6.59037	6.7566	0.0987017	8.84407e-07	0.0493513	HU family DNA-binding protein	replication and repair
WP_003357714	6.92284	6.59037	6.7566	0.0987017	8.84407e-07	0.0493513	anti-sigma F factor	sporulation
WP_003483086	6.92284	6.59037	6.7566	0.0987017	8.84407e-07	0.0493513	DNA-binding protein WhiA	sporulation
WP_003491828	6.92284	6.59037	6.7566	0.0987017	8.84407e-07	0.0493513	sporulation peptidase YabG	sporulation
WP_004461412	6.92284	6.59037	6.7566	0.0987017	8.84407e-07	0.0493513	AsnC family transcriptional regulator	transcription
WP_045521210	6.92284	6.59037	6.7566	0.0987017	8.84407e-07	0.0493513	tRNA (N(6)-L-threonylcarbamoyladenosine(37)-C(2))-methylthiotransferase MtaB	translation
WP_003486575	6.92284	6.59037	6.7566	0.0987017	8.84407e-07	0.0493513	hemolysin D	virulence
WP_098926816	6.92284	6.59037	6.7566	0.0987017	8.84407e-07	0.0493513	peptidylprolyl isomerase	virulence
WP_003483579	6.92284	6.59037	6.7566	0.0987017	8.84407e-07	0.0493513	50S ribosomal protein L25	ribosomal
WP_011948251	6.92284	6.59037	6.7566	0.0987017	8.84407e-07	0.0493513	DUF3892 domain-containing protein	unknown
WP_003491097	6.92284	6.59037	6.7566	0.0987017	8.84407e-07	0.0493513	hypothetical protein	hypothetical
WP_030036656	6.92284	6.59037	6.7566	0.0987017	8.84407e-07	0.0493513	hypothetical protein	hypothetical
WP_061319894	6.92284	6.59037	6.7566	0.0987017	8.84407e-07	0.0493513	hypothetical protein	hypothetical
WP_061327819	6.92284	6.59037	6.7566	0.0987017	8.84407e-07	0.0493513	hypothetical protein	hypothetical
WP_096044727	6.92284	6.59037	6.7566	0.0987017	8.84407e-07	0.0493513	hypothetical protein	hypothetical
WP_085333160	6.84335	6.68726	6.7653	0.0987017	5.74653e-07	0.0493511	glycine cleavage system aminomethyltransferase GcvT	amino acid metabolism
WP_043031501	6.84335	6.68726	6.7653	0.0987017	5.74653e-07	0.0493511	glycine dehydrogenase (aminomethyl-transferring)	amino acid metabolism
WP_096045334	6.84335	6.68726	6.7653	0.0987017	5.74653e-07	0.0493511	polyamine aminopropyltransferase	amino acid metabolism
WP_085333676	6.84335	6.68726	6.7653	0.0987017	5.74653e-07	0.0493511	MATE family efflux transporter	defense system
WP_003493913	6.84335	6.68726	6.7653	0.0987017	5.74653e-07	0.0493511	nitroreductase	energy metabolism
WP_042386162	6.84335	6.68726	6.7653	0.0987017	5.74653e-07	0.0493511	LTA synthase family protein	lipid metabolism
WP_061326137	6.84335	6.68726	6.7653	0.0987017	5.74653e-07	0.0493511	amidohydrolase	metabolism
WP_043031733	6.84335	6.68726	6.7653	0.0987017	5.74653e-07	0.0493511	N-acetyltransferase	metabolism
WP_003484706	6.84335	6.68726	6.7653	0.0987017	5.74653e-07	0.0493511	guanylate kinase	nucleotide metabolism
WP_045538397	6.84335	6.68726	6.7653	0.0987017	5.74653e-07	0.0493511	nucleoside kinase	nucleotide metabolism
WP_066826973	6.84335	6.68726	6.7653	0.0987017	5.74653e-07	0.0493511	DNA-directed RNA polymerase subunit beta'	replication and repair
WP_003485884	6.84335	6.68726	6.7653	0.0987017	5.74653e-07	0.0493511	spore coat protein	sporulation
WP_033058127	6.84335	6.68726	6.7653	0.0987017	5.74653e-07	0.0493511	sporulation peptidase YabG	sporulation
WP_003357350	6.84335	6.68726	6.7653	0.0987017	5.74653e-07	0.0493511	molecular chaperone GroES	stress response
WP_003482919	6.84335	6.68726	6.7653	0.0987017	5.74653e-07	0.0493511	elongation factor Tu	translation
WP_003492056	6.84335	6.68726	6.7653	0.0987017	5.74653e-07	0.0493511	SsrA-binding protein	translation
WP_003490269	6.84335	6.68726	6.7653	0.0987017	5.74653e-07	0.0493511	30S ribosomal protein S1	ribosomal
WP_078022707	6.84335	6.68726	6.7653	0.0987017	5.74653e-07	0.0493511	hypothetical protein	hypothetical
WP_096044252	6.84335	6.68726	6.7653	0.0987017	5.74653e-07	0.0493511	hypothetical protein	hypothetical
WP_053818875	7.43234	6.13256	6.78245	0.0986248	4.1859e-06	0.0493145	aminopeptidase P family protein	amino acid metabolism
WP_096044245	7.43234	6.13256	6.78245	0.0986248	4.1859e-06	0.0493145	GrdX protein	amino acid metabolism
WP_095177928	7.43234	6.13256	6.78245	0.0986248	4.1859e-06	0.0493145	homocysteine methyltransferase	amino acid metabolism
WP_099837652	7.43234	6.13256	6.78245	0.0986248	4.1859e-06	0.0493145	ornithine cyclodeaminase	amino acid metabolism
WP_099840306	7.43234	6.13256	6.78245	0.0986248	4.1859e-06	0.0493145	preprotein translocase subunit SecY	bacterial secretion system
WP_061328456	7.43234	6.13256	6.78245	0.0986248	4.1859e-06	0.0493145	glycosyl transferase	carbohydrate metabolism
WP_096043515	7.43234	6.13256	6.78245	0.0986248	4.1859e-06	0.0493145	cell division protein FtsA	cellular processes
WP_003399808	7.43234	6.13256	6.78245	0.0986248	4.1859e-06	0.0493145	electron transfer flavoprotein subunit beta/FixA family protein	energy metabolism
WP_011986666	7.43234	6.13256	6.78245	0.0986248	4.1859e-06	0.0493145	FAD-dependent oxidoreductase	energy metabolism
WP_089863170	7.43234	6.13256	6.78245	0.0986248	4.1859e-06	0.0493145	hydroxymethylbilane synthase	energy metabolism
WP_061906501	7.43234	6.13256	6.78245	0.0986248	4.1859e-06	0.0493145	BMP family ABC transporter substrate-binding protein	membrane transport
WP_096635146	7.43234	6.13256	6.78245	0.0986248	4.1859e-06	0.0493145	NCS2 family permease	membrane transport
WP_030034479	7.43234	6.13256	6.78245	0.0986248	4.1859e-06	0.0493145	sodium:alanine symporter family protein	membrane transport
WP_089866765	7.43234	6.13256	6.78245	0.0986248	4.1859e-06	0.0493145	TrkH family potassium uptake protein	membrane transport
WP_089865367	7.43234	6.13256	6.78245	0.0986248	4.1859e-06	0.0493145	amidohydrolase	metabolism
WP_089864566	7.43234	6.13256	6.78245	0.0986248	4.1859e-06	0.0493145	enoyl-	metabolism
WP_089864571	7.43234	6.13256	6.78245	0.0986248	4.1859e-06	0.0493145	ketoacyl-ACP synthase III	metabolism
WP_043031910	7.43234	6.13256	6.78245	0.0986248	4.1859e-06	0.0493145	pyridoxal phosphate-dependent aminotransferase	metabolism
WP_061906542	7.43234	6.13256	6.78245	0.0986248	4.1859e-06	0.0493145	transketolase	metabolism
WP_096635028	7.43234	6.13256	6.78245	0.0986248	4.1859e-06	0.0493145	bifunctional (p)ppGpp synthetase/guanosine-3',5'-bis(diphosphate) 3'-pyrophosphohydrolase	nucleotide metabolism
WP_095178211	7.43234	6.13256	6.78245	0.0986248	4.1859e-06	0.0493145	HD domain-containing protein	nucleotide metabolism
WP_089864630	7.43234	6.13256	6.78245	0.0986248	4.1859e-06	0.0493145	MazG-like family protein	nucleotide metabolism
WP_096635399	7.43234	6.13256	6.78245	0.0986248	4.1859e-06	0.0493145	AP endonuclease	replication and repair
WP_045898739	7.43234	6.13256	6.78245	0.0986248	4.1859e-06	0.0493145	YbaB/EbfC family nucleoid-associated protein	replication and repair
WP_023439613	7.43234	6.13256	6.78245	0.0986248	4.1859e-06	0.0493145	50S ribosomal protein L10	ribosomal
WP_089864627	7.43234	6.13256	6.78245	0.0986248	4.1859e-06	0.0493145	DUF2232 domain-containing protein	unknown
WP_003486618	7.43234	6.13256	6.78245	0.0986248	4.1859e-06	0.0493145	hypothetical protein	hypothetical
WP_089866470	7.41534	6.1716	6.79347	0.0986248	3.11262e-07	0.0493126	glucosamine-6-phosphate deaminase	carbohydrate metabolism
WP_015958095	7.37623	6.25272	6.81447	0.0986248	2.69392e-06	0.0493138	aminopeptidase	amino acid metabolism
WP_003356041	7.37623	6.25272	6.81447	0.0986248	2.69392e-06	0.0493138	aminopeptidase P family protein	amino acid metabolism
WP_089867732	7.37623	6.25272	6.81447	0.0986248	2.69392e-06	0.0493138	aminotransferase class V-fold PLP-dependent enzyme	amino acid metabolism
WP_095177713	7.37623	6.25272	6.81447	0.0986248	2.69392e-06	0.0493138	cysteine synthase A	amino acid metabolism
WP_085321165	7.37623	6.25272	6.81447	0.0986248	2.69392e-06	0.0493138	methionyl aminopeptidase	amino acid metabolism
WP_095177658	7.37623	6.25272	6.81447	0.0986248	2.69392e-06	0.0493138	ribulose-phosphate 3-epimerase	carbohydrate metabolism
WP_089864766	7.37623	6.25272	6.81447	0.0986248	2.69392e-06	0.0493138	endoflagellar protein	cell motility
WP_089863834	7.37623	6.25272	6.81447	0.0986248	2.69392e-06	0.0493138	cell division topological specificity factor MinE	cellular processes
WP_085333887	7.37623	6.25272	6.81447	0.0986248	2.69392e-06	0.0493138	kinase/pyrophosphorylase	cellular processes
WP_095177241	7.37623	6.25272	6.81447	0.0986248	2.69392e-06	0.0493138	MBL fold metallo-hydrolase	cellular processes
WP_010239432	7.37623	6.25272	6.81447	0.0986248	2.69392e-06	0.0493138	PIN/TRAM domain-containing protein	folding, sorting, and degradation
WP_089866458	7.37623	6.25272	6.81447	0.0986248	2.69392e-06	0.0493138	PIN/TRAM domain-containing protein	folding, sorting, and degradation
WP_095178225	7.37623	6.25272	6.81447	0.0986248	2.69392e-06	0.0493138	glycerol kinase	lipid metabolism
WP_096045200	7.37623	6.25272	6.81447	0.0986248	2.69392e-06	0.0493138	ABC transporter ATP-binding protein	membrane transport
WP_041346062	7.37623	6.25272	6.81447	0.0986248	2.69392e-06	0.0493138	BMP family ABC transporter substrate-binding protein	membrane transport
WP_089863179	7.37623	6.25272	6.81447	0.0986248	2.69392e-06	0.0493138	energy-coupling factor ABC transporter permease	membrane transport
WP_089862995	7.37623	6.25272	6.81447	0.0986248	2.69392e-06	0.0493138	ferrous iron transport protein A	membrane transport
WP_053467597	7.37623	6.25272	6.81447	0.0986248	2.69392e-06	0.0493138	ferrous iron transport protein B	membrane transport
WP_096635568	7.37623	6.25272	6.81447	0.0986248	2.69392e-06	0.0493138	1-deoxy-D-xylulose-5-phosphate synthase	metabolism
WP_035141294	7.37623	6.25272	6.81447	0.0986248	2.69392e-06	0.0493138	Fe-S-containing hydro-lyase	metabolism
WP_003493605	7.37623	6.25272	6.81447	0.0986248	2.69392e-06	0.0493138	pyridoxal phosphate-dependent aminotransferase	metabolism
WP_089866057	7.37623	6.25272	6.81447	0.0986248	2.69392e-06	0.0493138	cytidine deaminase	nucleotide metabolism
WP_095178016	7.37623	6.25272	6.81447	0.0986248	2.69392e-06	0.0493138	phosphoribosylamine--glycine ligase	nucleotide metabolism
WP_095177592	7.37623	6.25272	6.81447	0.0986248	2.69392e-06	0.0493138	CRISPR-associated helicase/endonuclease Cas3	replication and repair
WP_061326952	7.37623	6.25272	6.81447	0.0986248	2.69392e-06	0.0493138	DNA-directed RNA polymerase subunit beta	replication and repair
WP_089866446	7.37623	6.25272	6.81447	0.0986248	2.69392e-06	0.0493138	Mini-ribonuclease 3	replication and repair
WP_053467755	7.37623	6.25272	6.81447	0.0986248	2.69392e-06	0.0493138	response regulator	signal transduction
WP_003494424	7.37623	6.25272	6.81447	0.0986248	2.69392e-06	0.0493138	RNA polymerase sporulation sigma factor SigE	sporulation
WP_045540982	7.37623	6.25272	6.81447	0.0986248	2.69392e-06	0.0493138	redox-sensing transcriptional repressor Rex	stress response
WP_089865123	7.37623	6.25272	6.81447	0.0986248	2.69392e-06	0.0493138	RNA polymerase subunit sigma	transcription
WP_024932584	7.37623	6.25272	6.81447	0.0986248	2.69392e-06	0.0493138	elongation factor Tu, partial	translation
WP_096635940	7.37623	6.25272	6.81447	0.0986248	2.69392e-06	0.0493138	Na/Pi cotransporter family protein	transport and catabolism
WP_035111515	7.37623	6.25272	6.81447	0.0986248	2.69392e-06	0.0493138	30S ribosomal protein S3	ribosomal
WP_078023319	7.37623	6.25272	6.81447	0.0986248	2.69392e-06	0.0493138	DUF3794 domain-containing protein	unknown
WP_003483805	7.37623	6.25272	6.81447	0.0986248	2.69392e-06	0.0493138	hypothetical protein	hypothetical
WP_076040903	7.37623	6.25272	6.81447	0.0986248	2.69392e-06	0.0493138	hypothetical protein	hypothetical
WP_089862933	7.37623	6.25272	6.81447	0.0986248	2.69392e-06	0.0493138	hypothetical protein	hypothetical
WP_089867711	7.37623	6.25272	6.81447	0.0986248	2.69392e-06	0.0493138	hypothetical protein	hypothetical
WP_089868201	7.37623	6.25272	6.81447	0.0986248	2.69392e-06	0.0493138	hypothetical protein	hypothetical
WP_041345938	7.31791	6.36632	6.84212	0.0986248	1.75134e-06	0.0493133	aminopeptidase	amino acid metabolism
WP_025776056	7.31791	6.36632	6.84212	0.0986248	1.75134e-06	0.0493133	serine--tRNA ligase	amino acid metabolism
WP_089865164	7.31791	6.36632	6.84212	0.0986248	1.75134e-06	0.0493133	threonine synthase	amino acid metabolism
WP_003494923	7.31791	6.36632	6.84212	0.0986248	1.75134e-06	0.0493133	preprotein translocase subunit SecY	bacterial secretion system
WP_046870275	7.31791	6.36632	6.84212	0.0986248	1.75134e-06	0.0493133	chitinase	carbohydrate metabolism
WP_045886943	7.31791	6.36632	6.84212	0.0986248	1.75134e-06	0.0493133	lactate utilization protein	carbohydrate metabolism
WP_049042380	7.31791	6.36632	6.84212	0.0986248	1.75134e-06	0.0493133	UTP--glucose-1-phosphate uridylyltransferase	carbohydrate metabolism
WP_095177624	7.31791	6.36632	6.84212	0.0986248	1.75134e-06	0.0493133	GGDEF domain-containing protein	cellular community
WP_003362579	7.31791	6.36632	6.84212	0.0986248	1.75134e-06	0.0493133	GTP-sensing pleiotropic transcriptional regulator CodY	cellular processes
WP_100486482	7.31791	6.36632	6.84212	0.0986248	1.75134e-06	0.0493133	ATP-dependent metallopeptidase FtsH/Yme1/Tma family protein	defense system
WP_061326761	7.31791	6.36632	6.84212	0.0986248	1.75134e-06	0.0493133	ABC transporter substrate-binding protein	membrane transport
WP_095177459	7.31791	6.36632	6.84212	0.0986248	1.75134e-06	0.0493133	iron ABC transporter	membrane transport
WP_061328563	7.31791	6.36632	6.84212	0.0986248	1.75134e-06	0.0493133	iron ABC transporter substrate-binding protein	membrane transport
WP_030035159	7.31791	6.36632	6.84212	0.0986248	1.75134e-06	0.0493133	1-deoxy-D-xylulose-5-phosphate synthase	metabolism
WP_096043864	7.31791	6.36632	6.84212	0.0986248	1.75134e-06	0.0493133	NAD(+)/NADH kinase	nucleotide metabolism
WP_003491261	7.31791	6.36632	6.84212	0.0986248	1.75134e-06	0.0493133	dna integrity scanning protein disa	replication and repair
WP_095177858	7.31791	6.36632	6.84212	0.0986248	1.75134e-06	0.0493133	response regulator	signal transduction
WP_096045026	7.31791	6.36632	6.84212	0.0986248	1.75134e-06	0.0493133	spore protease YyaC	sporulation
WP_033058168	7.31791	6.36632	6.84212	0.0986248	1.75134e-06	0.0493133	stage 0 sporulation protein	sporulation
WP_041349844	7.31791	6.36632	6.84212	0.0986248	1.75134e-06	0.0493133	thioredoxin-disulfide reductase	stress response
WP_003357389	7.31791	6.36632	6.84212	0.0986248	1.75134e-06	0.0493133	translation initiation factor IF-3	translation
WP_089867540	7.31791	6.36632	6.84212	0.0986248	1.75134e-06	0.0493133	tRNA epoxyqueuosine(34) reductase QueG	translation
WP_061325789	7.31791	6.36632	6.84212	0.0986248	1.75134e-06	0.0493133	cation:proton antiporter	transport and catabolism
WP_061325982	7.31791	6.36632	6.84212	0.0986248	1.75134e-06	0.0493133	16S rRNA (cytosine(967)-C(5))-methyltransferase RsmB	ribosomal
WP_096045023	7.31791	6.36632	6.84212	0.0986248	1.75134e-06	0.0493133	16S rRNA (guanine(527)-N(7))-methyltransferase RsmG	ribosomal
WP_030036383	7.31791	6.36632	6.84212	0.0986248	1.75134e-06	0.0493133	hypothetical protein	hypothetical
WP_095178235	7.31791	6.36632	6.84212	0.0986248	1.75134e-06	0.0493133	hypothetical protein	hypothetical
WP_096636303	7.31791	6.36632	6.84212	0.0986248	1.75134e-06	0.0493133	hypothetical protein	hypothetical
WP_053467681	7.67655	6.0109	6.84373	0.0986248	4.73056e-06	0.0493148	ATP synthase subunit E	energy metabolism
WP_053468941	7.9861	5.70887	6.84748	0.0986248	1.84641e-06	0.0493133	penicillin-binding protein 2	defense system
WP_003359201	7.10498	6.60888	6.85693	0.0987017	2.82009e-08	0.0493509	flagellin	cell motility
WP_096043667	7.25723	6.47373	6.86548	0.0986248	1.13642e-06	0.049313	2-hydroxyacyl-CoA dehydratase	amino acid metabolism
WP_071647263	7.25723	6.47373	6.86548	0.0986248	1.13642e-06	0.049313	aminopeptidase P family protein	amino acid metabolism
WP_061310709	7.25723	6.47373	6.86548	0.0986248	1.13642e-06	0.049313	proline reductase	amino acid metabolism
WP_089863042	7.25723	6.47373	6.86548	0.0986248	1.13642e-06	0.049313	LacI family transcriptional regulator	carbohydrate metabolism
WP_061292138	7.25723	6.47373	6.86548	0.0986248	1.13642e-06	0.049313	pyruvate:ferredoxin (flavodoxin) oxidoreductase	carbohydrate metabolism
WP_049041656	7.25723	6.47373	6.86548	0.0986248	1.13642e-06	0.049313	chemotaxis protein CheD	cell motility
WP_095177848	7.25723	6.47373	6.86548	0.0986248	1.13642e-06	0.049313	flagellar basal body rod protein FlgB	cell motility
WP_049042293	7.25723	6.47373	6.86548	0.0986248	1.13642e-06	0.049313	cardiolipin synthase	cellular processes
WP_003386375	7.25723	6.47373	6.86548	0.0986248	1.13642e-06	0.049313	cell division protein FtsA	cellular processes
WP_061325983	7.25723	6.47373	6.86548	0.0986248	1.13642e-06	0.049313	Stk1 family PASTA domain-containing Ser/Thr kinase	cellular processes
WP_061327707	7.25723	6.47373	6.86548	0.0986248	1.13642e-06	0.049313	YjiH family protein	cellular processes
WP_076039959	7.25723	6.47373	6.86548	0.0986248	1.13642e-06	0.049313	electron transport complex subunit E	energy metabolism
WP_099839325	7.25723	6.47373	6.86548	0.0986248	1.13642e-06	0.049313	NAD(P)/FAD-dependent oxidoreductase	energy metabolism
WP_030035906	7.25723	6.47373	6.86548	0.0986248	1.13642e-06	0.049313	putative manganese-dependent inorganic diphosphatase	energy metabolism
WP_003483884	7.25723	6.47373	6.86548	0.0986248	1.13642e-06	0.049313	JAB domain-containing protein	folding, sorting, and degradation
WP_003488046	7.25723	6.47373	6.86548	0.0986248	1.13642e-06	0.049313	ribonuclease P protein component	folding, sorting, and degradation
WP_003485744	7.25723	6.47373	6.86548	0.0986248	1.13642e-06	0.049313	ABC transporter ATP-binding protein	membrane transport
WP_095177362	7.25723	6.47373	6.86548	0.0986248	1.13642e-06	0.049313	ABC transporter ATP-binding protein	membrane transport
WP_072584800	7.25723	6.47373	6.86548	0.0986248	1.13642e-06	0.049313	BCCT family transporter	membrane transport
WP_099837230	7.25723	6.47373	6.86548	0.0986248	1.13642e-06	0.049313	Cu(2+)-exporting ATPase	membrane transport
WP_045517295	7.25723	6.47373	6.86548	0.0986248	1.13642e-06	0.049313	energy-coupling factor transporter ATPase	membrane transport
WP_096044137	7.25723	6.47373	6.86548	0.0986248	1.13642e-06	0.049313	amidohydrolase	metabolism
WP_061310241	7.25723	6.47373	6.86548	0.0986248	1.13642e-06	0.049313	carbamate kinase	metabolism
WP_096045276	7.25723	6.47373	6.86548	0.0986248	1.13642e-06	0.049313	insulinase family protein	metabolism
WP_089865903	7.25723	6.47373	6.86548	0.0986248	1.13642e-06	0.049313	N-acetyltransferase	metabolism
WP_004451892	7.25723	6.47373	6.86548	0.0986248	1.13642e-06	0.049313	GTPase Era	nucleotide metabolism
WP_085333309	7.25723	6.47373	6.86548	0.0986248	1.13642e-06	0.049313	purine-nucleoside phosphorylase	nucleotide metabolism
WP_061328429	7.25723	6.47373	6.86548	0.0986248	1.13642e-06	0.049313	replicative DNA helicase	replication and repair
WP_050606245	7.25723	6.47373	6.86548	0.0986248	1.13642e-06	0.049313	septation protein SpoVG	sporulation
WP_033058389	7.25723	6.47373	6.86548	0.0986248	1.13642e-06	0.049313	carbon starvation protein A	stress response
WP_043031979	7.25723	6.47373	6.86548	0.0986248	1.13642e-06	0.049313	MerR family transcriptional regulator	stress response
WP_003357980	7.25723	6.47373	6.86548	0.0986248	1.13642e-06	0.049313	molecular chaperone DnaK	stress response
WP_003356930	7.25723	6.47373	6.86548	0.0986248	1.13642e-06	0.049313	thioredoxin-disulfide reductase	stress response
WP_012342498	7.25723	6.47373	6.86548	0.0986248	1.13642e-06	0.049313	elongation factor Ts	translation
WP_096043233	7.25723	6.47373	6.86548	0.0986248	1.13642e-06	0.049313	selenocysteine-specific translation elongation factor	translation
WP_089862916	7.25723	6.47373	6.86548	0.0986248	1.13642e-06	0.049313	tRNA 2-thiouridine(34) synthase MnmA	translation
WP_012047926	7.25723	6.47373	6.86548	0.0986248	1.13642e-06	0.049313	hypothetical protein	hypothetical
WP_033063145	7.25723	6.47373	6.86548	0.0986248	1.13642e-06	0.049313	hypothetical protein	hypothetical
WP_045897419	7.25723	6.47373	6.86548	0.0986248	1.13642e-06	0.049313	hypothetical protein	hypothetical
WP_095177886	7.25723	6.47373	6.86548	0.0986248	1.13642e-06	0.049313	hypothetical protein	hypothetical
WP_024932429	7.62916	6.12734	6.87825	0.0986248	3.35317e-06	0.0493141	aminopeptidase P family protein	amino acid metabolism
WP_030035804	7.62916	6.12734	6.87825	0.0986248	3.35317e-06	0.0493141	copper amine oxidase N-terminal domain-containing protein	amino acid metabolism
WP_089865403	7.62916	6.12734	6.87825	0.0986248	3.35317e-06	0.0493141	D-tyrosyl-tRNA(Tyr) deacylase	amino acid metabolism
WP_095177565	7.62916	6.12734	6.87825	0.0986248	3.35317e-06	0.0493141	glutamate-5-semialdehyde dehydrogenase	amino acid metabolism
WP_025774475	7.62916	6.12734	6.87825	0.0986248	3.35317e-06	0.0493141	glycine dehydrogenase (aminomethyl-transferring)	amino acid metabolism
WP_061327908	7.62916	6.12734	6.87825	0.0986248	3.35317e-06	0.0493141	histidine triad nucleotide-binding protein	amino acid metabolism
WP_095178206	7.62916	6.12734	6.87825	0.0986248	3.35317e-06	0.0493141	pyrroline-5-carboxylate reductase	amino acid metabolism
WP_030032540	7.62916	6.12734	6.87825	0.0986248	3.35317e-06	0.0493141	UDP-N-acetylmuramate--L-alanine ligase	amino acid metabolism
WP_096635463	7.62916	6.12734	6.87825	0.0986248	3.35317e-06	0.0493141	methyl-accepting chemotaxis protein	cell motility
WP_003391911	7.62916	6.12734	6.87825	0.0986248	3.35317e-06	0.0493141	Rrf2 family transcriptional regulator	energy metabolism
WP_089863822	7.62916	6.12734	6.87825	0.0986248	3.35317e-06	0.0493141	JAB domain-containing protein	folding, sorting, and degradation
WP_095177180	7.62916	6.12734	6.87825	0.0986248	3.35317e-06	0.0493141	prolipoprotein diacylglyceryl transferase	lipid metabolism
WP_053466996	7.62916	6.12734	6.87825	0.0986248	3.35317e-06	0.0493141	ABC transporter ATP-binding protein	membrane transport
WP_030035653	7.62916	6.12734	6.87825	0.0986248	3.35317e-06	0.0493141	flavodoxin-dependent (E)-4-hydroxy-3-methylbut-2-enyl-diphosphate synthase	metabolism
WP_061326127	7.62916	6.12734	6.87825	0.0986248	3.35317e-06	0.0493141	peptidase M4 family protein	metabolism
WP_095178054	7.62916	6.12734	6.87825	0.0986248	3.35317e-06	0.0493141	GTPase Era	nucleotide metabolism
WP_053467443	7.62916	6.12734	6.87825	0.0986248	3.35317e-06	0.0493141	pur operon repressor	nucleotide metabolism
WP_030037044	7.62916	6.12734	6.87825	0.0986248	3.35317e-06	0.0493141	ATP-dependent DNA helicase	replication and repair
WP_003399753	7.62916	6.12734	6.87825	0.0986248	3.35317e-06	0.0493141	recombinase RecA	replication and repair
WP_089867120	7.62916	6.12734	6.87825	0.0986248	3.35317e-06	0.0493141	recombination protein RecR	replication and repair
WP_053468949	7.62916	6.12734	6.87825	0.0986248	3.35317e-06	0.0493141	DNA-binding protein WhiA	sporulation
WP_066019585	7.62916	6.12734	6.87825	0.0986248	3.35317e-06	0.0493141	RNA polymerase sporulation sigma factor SigG	sporulation
WP_003358857	7.62916	6.12734	6.87825	0.0986248	3.35317e-06	0.0493141	hypothetical protein	hypothetical
WP_030036532	7.62916	6.12734	6.87825	0.0986248	3.35317e-06	0.0493141	hypothetical protein	hypothetical
WP_089865917	7.62916	6.12734	6.87825	0.0986248	3.35317e-06	0.0493141	hypothetical protein	hypothetical
WP_061325623	7.19399	6.57536	6.88468	0.0986248	7.45409e-07	0.0493128	methionine--tRNA ligase	amino acid metabolism
WP_061321362	7.19399	6.57536	6.88468	0.0986248	7.45409e-07	0.0493128	threonine--tRNA ligase	amino acid metabolism
WP_096044940	7.19399	6.57536	6.88468	0.0986248	7.45409e-07	0.0493128	UDP-N-acetylglucosamine 2-epimerase (non-hydrolyzing)	carbohydrate metabolism
WP_061325811	7.19399	6.57536	6.88468	0.0986248	7.45409e-07	0.0493128	flagellar motor switch phosphatase FliY	cell motility
WP_061327839	7.19399	6.57536	6.88468	0.0986248	7.45409e-07	0.0493128	PBP1A family penicillin-binding protein	defense system
WP_058012695	7.19399	6.57536	6.88468	0.0986248	7.45409e-07	0.0493128	FAD/NAD(P)-binding oxidoreductase	energy metabolism
WP_024933720	7.19399	6.57536	6.88468	0.0986248	7.45409e-07	0.0493128	RnfABCDGE type electron transport complex subunit G	energy metabolism
WP_045517810	7.19399	6.57536	6.88468	0.0986248	7.45409e-07	0.0493128	lipase	lipid metabolism
WP_045518785	7.19399	6.57536	6.88468	0.0986248	7.45409e-07	0.0493128	copper-translocating P-type ATPase	membrane transport
WP_096044340	7.19399	6.57536	6.88468	0.0986248	7.45409e-07	0.0493128	lysine exporter LysO family protein	membrane transport
WP_033060866	7.19399	6.57536	6.88468	0.0986248	7.45409e-07	0.0493128	NCS2 family permease	membrane transport
WP_025776218	7.19399	6.57536	6.88468	0.0986248	7.45409e-07	0.0493128	3-hydroxybutyryl-CoA dehydrogenase	metabolism
WP_045886223	7.19399	6.57536	6.88468	0.0986248	7.45409e-07	0.0493128	CBS domain-containing protein	metabolism
WP_061326009	7.19399	6.57536	6.88468	0.0986248	7.45409e-07	0.0493128	peptidase	metabolism
WP_058009465	7.19399	6.57536	6.88468	0.0986248	7.45409e-07	0.0493128	DNA topoisomerase (ATP-hydrolyzing) subunit B	replication and repair
WP_076170655	7.19399	6.57536	6.88468	0.0986248	7.45409e-07	0.0493128	DNA topoisomerase (ATP-hydrolyzing) subunit B	replication and repair
WP_096045133	7.19399	6.57536	6.88468	0.0986248	7.45409e-07	0.0493128	excinuclease ABC subunit UvrB	replication and repair
WP_095177411	7.19399	6.57536	6.88468	0.0986248	7.45409e-07	0.0493128	KipI antagonist	sporulation
WP_003362586	7.19399	6.57536	6.88468	0.0986248	7.45409e-07	0.0493128	50S ribosomal protein L19	ribosomal
WP_058012566	7.19399	6.57536	6.88468	0.0986248	7.45409e-07	0.0493128	hypothetical protein	hypothetical
WP_003484783	7.12797	6.67162	6.8998	0.0986248	4.88163e-07	0.0493127	amino acid permease	amino acid metabolism
WP_045883037	7.12797	6.67162	6.8998	0.0986248	4.88163e-07	0.0493127	aminoacyl-histidine dipeptidase	amino acid metabolism
WP_003484252	7.12797	6.67162	6.8998	0.0986248	4.88163e-07	0.0493127	aminopeptidase	amino acid metabolism
WP_053818956	7.12797	6.67162	6.8998	0.0986248	4.88163e-07	0.0493127	aminotransferase class V-fold PLP-dependent enzyme	amino acid metabolism
WP_053468587	7.12797	6.67162	6.8998	0.0986248	4.88163e-07	0.0493127	branched-chain amino acid aminotransferase	amino acid metabolism
WP_033057377	7.12797	6.67162	6.8998	0.0986248	4.88163e-07	0.0493127	D-proline reductase (dithiol) proprotein PrdA, partial	amino acid metabolism
WP_012048455	7.12797	6.67162	6.8998	0.0986248	4.88163e-07	0.0493127	protein jag	bacterial secretion system
WP_080945164	7.12797	6.67162	6.8998	0.0986248	4.88163e-07	0.0493127	DeoR/GlpR transcriptional regulator	carbohydrate metabolism
WP_042384469	7.12797	6.67162	6.8998	0.0986248	4.88163e-07	0.0493127	glycosyl hydrolase family 18	carbohydrate metabolism
WP_003359194	7.12797	6.67162	6.8998	0.0986248	4.88163e-07	0.0493127	chemotaxis protein CheC	cell motility
WP_003487519	7.12797	6.67162	6.8998	0.0986248	4.88163e-07	0.0493127	cupin domain-containing protein	cellular processes
WP_011986099	7.12797	6.67162	6.8998	0.0986248	4.88163e-07	0.0493127	electron transport complex subunit RsxC	energy metabolism
WP_061326867	7.12797	6.67162	6.8998	0.0986248	4.88163e-07	0.0493127	PDZ domain-containing protein	membrane transport
WP_061319452	7.12797	6.67162	6.8998	0.0986248	4.88163e-07	0.0493127	sodium:alanine symporter family protein	membrane transport
WP_043032629	7.12797	6.67162	6.8998	0.0986248	4.88163e-07	0.0493127	[FeFe] hydrogenase H-cluster radical SAM maturase HydE	metabolism
WP_030037186	7.12797	6.67162	6.8998	0.0986248	4.88163e-07	0.0493127	2-oxoglutarate oxidoreductase	metabolism
WP_003484018	7.12797	6.67162	6.8998	0.0986248	4.88163e-07	0.0493127	3,4-dihydroxy-2-butanone-4-phosphate synthase	metabolism
WP_003489541	7.12797	6.67162	6.8998	0.0986248	4.88163e-07	0.0493127	aldehyde dehydrogenase	metabolism
WP_095178214	7.12797	6.67162	6.8998	0.0986248	4.88163e-07	0.0493127	ATP-binding protein	metabolism
WP_096043308	7.12797	6.67162	6.8998	0.0986248	4.88163e-07	0.0493127	bifunctional 3,4-dihydroxy-2-butanone-4-phosphate synthase/GTP cyclohydrolase II	metabolism
WP_003486817	7.12797	6.67162	6.8998	0.0986248	4.88163e-07	0.0493127	carbon-monoxide dehydrogenase catalytic subunit	metabolism
WP_012344958	7.12797	6.67162	6.8998	0.0986248	4.88163e-07	0.0493127	CoA transferase	metabolism
WP_061327972	7.12797	6.67162	6.8998	0.0986248	4.88163e-07	0.0493127	NADP-dependent glyceraldehyde-3-phosphate dehydrogenase	metabolism
WP_061327603	7.12797	6.67162	6.8998	0.0986248	4.88163e-07	0.0493127	polyribonucleotide nucleotidyltransferase	nucleotide metabolism
WP_003484085	7.12797	6.67162	6.8998	0.0986248	4.88163e-07	0.0493127	purine permease	nucleotide metabolism
WP_046870448	7.12797	6.67162	6.8998	0.0986248	4.88163e-07	0.0493127	protein CsfB	sporulation
WP_096043870	7.12797	6.67162	6.8998	0.0986248	4.88163e-07	0.0493127	SpoIVB peptidase	sporulation
WP_003485851	7.12797	6.67162	6.8998	0.0986248	4.88163e-07	0.0493127	stage III sporulation protein AF	sporulation
WP_061906679	7.12797	6.67162	6.8998	0.0986248	4.88163e-07	0.0493127	thiol peroxidase	stress response
WP_003362556	7.12797	6.67162	6.8998	0.0986248	4.88163e-07	0.0493127	tRNA pseudouridine(55) synthase TruB	translation
WP_089866930	7.12797	6.67162	6.8998	0.0986248	4.88163e-07	0.0493127	hypothetical protein	hypothetical
WP_061326973	7.05893	6.76291	6.91092	0.0986248	3.2103e-07	0.0493126	2-hydroxyacyl-CoA dehydratase	amino acid metabolism
WP_061293577	7.05893	6.76291	6.91092	0.0986248	3.2103e-07	0.0493126	aminoacyl-histidine dipeptidase	amino acid metabolism
WP_030035134	7.05893	6.76291	6.91092	0.0986248	3.2103e-07	0.0493126	D-alanyl-D-alanine carboxypeptidase	amino acid metabolism
WP_080490434	7.05893	6.76291	6.91092	0.0986248	3.2103e-07	0.0493126	D-proline reductase (dithiol) protein PrdB	amino acid metabolism
WP_039774093	7.05893	6.76291	6.91092	0.0986248	3.2103e-07	0.0493126	proline reductase-associated electron transfer protein PrdC	amino acid metabolism
WP_053530671	7.05893	6.76291	6.91092	0.0986248	3.2103e-07	0.0493126	chitinase	carbohydrate metabolism
WP_078022962	7.05893	6.76291	6.91092	0.0986248	3.2103e-07	0.0493126	DeoR/GlpR transcriptional regulator	carbohydrate metabolism
WP_003486005	7.05893	6.76291	6.91092	0.0986248	3.2103e-07	0.0493126	nickel-dependent lactate racemase	carbohydrate metabolism
WP_096043644	7.05893	6.76291	6.91092	0.0986248	3.2103e-07	0.0493126	diguanylate cyclase	cellular community
WP_045896053	7.05893	6.76291	6.91092	0.0986248	3.2103e-07	0.0493126	YjiH family protein	cellular processes
WP_099839988	7.05893	6.76291	6.91092	0.0986248	3.2103e-07	0.0493126	MATE family efflux transporter	defense system
WP_096044101	7.05893	6.76291	6.91092	0.0986248	3.2103e-07	0.0493126	class I SAM-dependent RNA methyltransferase	lipid metabolism
WP_003490890	7.05893	6.76291	6.91092	0.0986248	3.2103e-07	0.0493126	lipoyl synthase	lipid metabolism
WP_049041870	7.05893	6.76291	6.91092	0.0986248	3.2103e-07	0.0493126	PTS system glucose-specific transporter subunit IICBA	membrane transport
WP_003484314	7.05893	6.76291	6.91092	0.0986248	3.2103e-07	0.0493126	DJ-1 family protein	metabolism
WP_003487223	7.05893	6.76291	6.91092	0.0986248	3.2103e-07	0.0493126	rhodanese-like domain-containing protein	metabolism
WP_030036411	7.05893	6.76291	6.91092	0.0986248	3.2103e-07	0.0493126	HDIG domain-containing protein	nucleotide metabolism
WP_049040807	7.05893	6.76291	6.91092	0.0986248	3.2103e-07	0.0493126	nucleoside kinase	nucleotide metabolism
WP_040108742	7.05893	6.76291	6.91092	0.0986248	3.2103e-07	0.0493126	excinuclease ABC subunit UvrA	replication and repair
WP_012344913	7.05893	6.76291	6.91092	0.0986248	3.2103e-07	0.0493126	heat-inducible transcriptional repressor HrcA	stress response
WP_058010281	7.05893	6.76291	6.91092	0.0986248	3.2103e-07	0.0493126	molecular chaperone GroES	stress response
WP_095131565	7.05893	6.76291	6.91092	0.0986248	3.2103e-07	0.0493126	reverse rubrerythrin	stress response
WP_033059613	7.05893	6.76291	6.91092	0.0986248	3.2103e-07	0.0493126	AAA family ATPase	translation
WP_014519427	7.05893	6.76291	6.91092	0.0986248	3.2103e-07	0.0493126	DUF362 domain-containing protein	unknown
WP_003496357	7.05893	6.76291	6.91092	0.0986248	3.2103e-07	0.0493126	hypothetical protein	hypothetical
WP_003496682	7.05893	6.76291	6.91092	0.0986248	3.2103e-07	0.0493126	hypothetical protein	hypothetical
WP_030035078	7.05893	6.76291	6.91092	0.0986248	3.2103e-07	0.0493126	hypothetical protein	hypothetical
WP_043031689	7.05893	6.76291	6.91092	0.0986248	3.2103e-07	0.0493126	hypothetical protein	hypothetical
WP_095177900	7.58019	6.24479	6.91249	0.0986248	2.18913e-06	0.0493135	aminotransferase class IV	amino acid metabolism
WP_089862993	7.58019	6.24479	6.91249	0.0986248	2.18913e-06	0.0493135	HAD-IB family hydrolase	carbohydrate metabolism
WP_061325428	7.58019	6.24479	6.91249	0.0986248	2.18913e-06	0.0493135	phosphoglycerate kinase	carbohydrate metabolism
WP_061318917	7.58019	6.24479	6.91249	0.0986248	2.18913e-06	0.0493135	pyruvate:ferredoxin (flavodoxin) oxidoreductase	carbohydrate metabolism
WP_095178244	7.58019	6.24479	6.91249	0.0986248	2.18913e-06	0.0493135	UDP-N-acetylmuramate dehydrogenase	carbohydrate metabolism
WP_089864788	7.58019	6.24479	6.91249	0.0986248	2.18913e-06	0.0493135	flagellar biosynthesis protein FlhB	cell motility
WP_095177897	7.58019	6.24479	6.91249	0.0986248	2.18913e-06	0.0493135	protein-glutamate O-methyltransferase CheR	cell motility
WP_012344510	7.58019	6.24479	6.91249	0.0986248	2.18913e-06	0.0493135	caspase family protein	cellular processes
WP_041346315	7.58019	6.24479	6.91249	0.0986248	2.18913e-06	0.0493135	membrane protein	cellular processes
WP_089863836	7.58019	6.24479	6.91249	0.0986248	2.18913e-06	0.0493135	rod shape-determining protein RodA	cellular processes
WP_058010174	7.58019	6.24479	6.91249	0.0986248	2.18913e-06	0.0493135	bacteriocin biosynthesis protein	defense system
WP_039261973	7.58019	6.24479	6.91249	0.0986248	2.18913e-06	0.0493135	V-type ATP synthase subunit A	energy metabolism
WP_096636131	7.58019	6.24479	6.91249	0.0986248	2.18913e-06	0.0493135	HD-GYP domain-containing protein	environmental information processing
WP_011098432	7.58019	6.24479	6.91249	0.0986248	2.18913e-06	0.0493135	single-stranded DNA-binding protein	genetic information processing
WP_089866781	7.58019	6.24479	6.91249	0.0986248	2.18913e-06	0.0493135	ABC transporter ATP-binding protein	membrane transport
WP_033059114	7.58019	6.24479	6.91249	0.0986248	2.18913e-06	0.0493135	sodium', 'alanine symporter family protein	membrane transport
WP_098927138	7.58019	6.24479	6.91249	0.0986248	2.18913e-06	0.0493135	butanol dehydrogenase	metabolism
WP_089867010	7.58019	6.24479	6.91249	0.0986248	2.18913e-06	0.0493135	citrate lyase holo-	metabolism
WP_099839733	7.58019	6.24479	6.91249	0.0986248	2.18913e-06	0.0493135	peptidase M4 family protein	metabolism
WP_061315926	7.58019	6.24479	6.91249	0.0986248	2.18913e-06	0.0493135	ribose-phosphate pyrophosphokinase	metabolism
WP_095178325	7.58019	6.24479	6.91249	0.0986248	2.18913e-06	0.0493135	5'/3'-nucleotidase SurE	nucleotide metabolism
WP_006307536	7.58019	6.24479	6.91249	0.0986248	2.18913e-06	0.0493135	30S ribosomal protein S11	ribosomal
WP_003360184	7.58019	6.24479	6.91249	0.0986248	2.18913e-06	0.0493135	50S ribosomal protein L1	ribosomal
WP_011100725	7.58019	6.24479	6.91249	0.0986248	2.18913e-06	0.0493135	50S ribosomal protein L1	ribosomal
WP_099840305	7.58019	6.24479	6.91249	0.0986248	2.18913e-06	0.0493135	50S ribosomal protein L15	ribosomal
WP_045518911	6.98661	6.8496	6.9181	0.0986401	2.12625e-07	0.0493202	D-proline reductase (dithiol) proprotein PrdA, partial	amino acid metabolism
WP_085333870	6.98661	6.8496	6.9181	0.0986401	2.12625e-07	0.0493202	2-hydroxyglutaryl-CoA dehydratase	carbohydrate metabolism
WP_030036049	6.98661	6.8496	6.9181	0.0986401	2.12625e-07	0.0493202	flagellar hook-associated protein FlgK	cell motility
WP_035109465	6.98661	6.8496	6.9181	0.0986401	2.12625e-07	0.0493202	flagellin	cell motility
WP_099838696	6.98661	6.8496	6.9181	0.0986401	2.12625e-07	0.0493202	TIGR04086 family membrane protein	cellular processes
WP_045896913	6.98661	6.8496	6.9181	0.0986401	2.12625e-07	0.0493202	lipoyl synthase	lipid metabolism
WP_096044797	6.98661	6.8496	6.9181	0.0986401	2.12625e-07	0.0493202	APC family permease	membrane transport
WP_096044127	6.98661	6.8496	6.9181	0.0986401	2.12625e-07	0.0493202	peptidase M4 family protein	metabolism
WP_012100398	6.98661	6.8496	6.9181	0.0986401	2.12625e-07	0.0493202	phosphate acetyltransferase	metabolism
WP_031368990	6.98661	6.8496	6.9181	0.0986401	2.12625e-07	0.0493202	RNA polymerase sporulation sigma factor SigK, partial	sporulation
WP_099840301	6.98661	6.8496	6.9181	0.0986401	2.12625e-07	0.0493202	elongation factor G	translation
WP_085333847	6.98661	6.8496	6.9181	0.0986401	2.12625e-07	0.0493202	DUF871 domain-containing protein	unknown
WP_003484455	6.98661	6.8496	6.9181	0.0986401	2.12625e-07	0.0493202	hypothetical protein	hypothetical
WP_072585302	6.98661	6.8496	6.9181	0.0986401	2.12625e-07	0.0493202	hypothetical protein	hypothetical
WP_003496100	7.52897	6.35645	6.94271	0.0986248	1.37108e-06	0.0493131	MFS transporter	signal transduction
WP_079007457	7.52956	6.3563	6.94293	0.0986248	1.44384e-06	0.0493131	aminopeptidase P family protein	amino acid metabolism
WP_021106647	7.52956	6.3563	6.94293	0.0986248	1.44384e-06	0.0493131	branched-chain amino acid transport system II carrier protein	amino acid metabolism
WP_003406022	7.52956	6.3563	6.94293	0.0986248	1.44384e-06	0.0493131	glycyl radical protein	carbohydrate metabolism
WP_053468775	7.52956	6.3563	6.94293	0.0986248	1.44384e-06	0.0493131	MurR/RpiR family transcriptional regulator	carbohydrate metabolism
WP_096635492	7.52956	6.3563	6.94293	0.0986248	1.44384e-06	0.0493131	flagellar hook-basal body complex protein	cell motility
WP_095177952	7.52956	6.3563	6.94293	0.0986248	1.44384e-06	0.0493131	cell wall-binding repeat-containing protein	cellular processes
WP_095177830	7.52956	6.3563	6.94293	0.0986248	1.44384e-06	0.0493131	methyltransferase domain-containing protein	cellular processes
WP_041926636	7.52956	6.3563	6.94293	0.0986248	1.44384e-06	0.0493131	triple tyrosine motif-containing protein	cellular processes
WP_061328450	7.52956	6.3563	6.94293	0.0986248	1.44384e-06	0.0493131	ATP synthase subunit J	energy metabolism
WP_003484883	7.52956	6.3563	6.94293	0.0986248	1.44384e-06	0.0493131	YlxR family protein	genetic information processing
WP_095178119	7.52956	6.3563	6.94293	0.0986248	1.44384e-06	0.0493131	carbohydrate ABC transporter substrate-binding protein	membrane transport
WP_078025120	7.52956	6.3563	6.94293	0.0986248	1.44384e-06	0.0493131	acetyl-CoA C-acetyltransferase	metabolism
WP_096045220	7.52956	6.3563	6.94293	0.0986248	1.44384e-06	0.0493131	DNA helicase PcrA	replication and repair
WP_096634778	7.52956	6.3563	6.94293	0.0986248	1.44384e-06	0.0493131	DNA polymerase III subunit alpha	replication and repair
WP_032121319	7.52956	6.3563	6.94293	0.0986248	1.44384e-06	0.0493131	sporulation transcriptional regulator SpoIIID	sporulation
WP_055665648	7.52956	6.3563	6.94293	0.0986248	1.44384e-06	0.0493131	ATP-dependent Clp protease ATP-binding subunit ClpX	stress response
WP_095177831	7.52956	6.3563	6.94293	0.0986248	1.44384e-06	0.0493131	hypothetical protein	hypothetical
WP_089863490	7.52956	6.3563	6.94293	0.0986248	1.44384e-06	0.0493131	YaiI/YqxD family protein	unknown
WP_043032108	7.19216	6.69758	6.94487	0.0987017	1.50943e-08	0.0493508	(4Fe-4S)-binding protein	metabolism
WP_030037304	7.62476	6.26497	6.94487	0.0986248	1.53379e-07	0.0493125	threonine ammonia-lyase	amino acid metabolism
WP_003483284	7.58975	6.33654	6.96315	0.0986248	1.04893e-07	0.0493125	2-hydroxyglutaryl-CoA dehydratase	carbohydrate metabolism
WP_003361969	7.47713	6.46213	6.96963	0.0986248	9.50142e-07	0.0493129	2-hydroxyacyl-CoA dehydratase	amino acid metabolism
WP_089865884	7.47713	6.46213	6.96963	0.0986248	9.50142e-07	0.0493129	formimidoylglutamase	amino acid metabolism
WP_061325503	7.47713	6.46213	6.96963	0.0986248	9.50142e-07	0.0493129	ComF family protein	bacterial secretion system
WP_030032880	7.47713	6.46213	6.96963	0.0986248	9.50142e-07	0.0493129	ribose 5-phosphate isomerase B	carbohydrate metabolism
WP_095177334	7.47713	6.46213	6.96963	0.0986248	9.50142e-07	0.0493129	cell wall-binding repeat-containing protein	cellular processes
WP_003486536	7.47713	6.46213	6.96963	0.0986248	9.50142e-07	0.0493129	DivIVA domain-containing protein	cellular processes
WP_089867173	7.47713	6.46213	6.96963	0.0986248	9.50142e-07	0.0493129	FAD-dependent oxidoreductase	energy metabolism
WP_095177671	7.47713	6.46213	6.96963	0.0986248	9.50142e-07	0.0493129	ribonuclease HII	folding, sorting, and degradation
WP_061319288	7.47713	6.46213	6.96963	0.0986248	9.50142e-07	0.0493129	signal recognition particle-docking protein FtsY	folding, sorting, and degradation
WP_089864203	7.47713	6.46213	6.96963	0.0986248	9.50142e-07	0.0493129	YlxR family protein	genetic information processing
WP_061309851	7.47713	6.46213	6.96963	0.0986248	9.50142e-07	0.0493129	lipoate--protein ligase	lipid metabolism
WP_033061500	7.47713	6.46213	6.96963	0.0986248	9.50142e-07	0.0493129	2-oxoglutarate oxidoreductase	metabolism
WP_076041733	7.47713	6.46213	6.96963	0.0986248	9.50142e-07	0.0493129	CoA transferase	metabolism
WP_099839488	7.47713	6.46213	6.96963	0.0986248	9.50142e-07	0.0493129	radical SAM protein	metabolism
WP_030036311	7.47713	6.46213	6.96963	0.0986248	9.50142e-07	0.0493129	purine permease	nucleotide metabolism
WP_095177660	7.47713	6.46213	6.96963	0.0986248	9.50142e-07	0.0493129	ATP-dependent DNA helicase RecG	replication and repair
WP_066678842	7.47713	6.46213	6.96963	0.0986248	9.50142e-07	0.0493129	DNA-directed RNA polymerase subunit beta'	replication and repair
WP_096043530	7.47713	6.46213	6.96963	0.0986248	9.50142e-07	0.0493129	primosomal protein N'	replication and repair
WP_085333882	7.47713	6.46213	6.96963	0.0986248	9.50142e-07	0.0493129	replicative DNA helicase	replication and repair
WP_030032833	7.47713	6.46213	6.96963	0.0986248	9.50142e-07	0.0493129	spore coat protein CotS	sporulation
WP_096635928	7.47713	6.46213	6.96963	0.0986248	9.50142e-07	0.0493129	GntR family transcriptional regulator	transcription
WP_089863948	7.47713	6.46213	6.96963	0.0986248	9.50142e-07	0.0493129	RNA polymerase sigma factor RpoD	transcription
WP_003487881	7.47713	6.46213	6.96963	0.0986248	9.50142e-07	0.0493129	peptide chain release factor 1	translation
WP_096635701	7.47713	6.46213	6.96963	0.0986248	9.50142e-07	0.0493129	tRNA (N6-isopentenyl adenosine(37)-C2)-methylthiotransferase MiaB	translation
WP_061295918	7.47713	6.46213	6.96963	0.0986248	9.50142e-07	0.0493129	hypothetical protein	hypothetical
WP_095177717	7.47713	6.46213	6.96963	0.0986248	9.50142e-07	0.0493129	hypothetical protein	hypothetical
WP_096636196	7.47713	6.46213	6.96963	0.0986248	9.50142e-07	0.0493129	hypothetical protein	hypothetical
WP_012342367	7.42279	6.56259	6.99269	0.0986248	6.27664e-07	0.0493127	amine oxidase	amino acid metabolism
WP_096043194	7.42279	6.56259	6.99269	0.0986248	6.27664e-07	0.0493127	histidine--tRNA ligase	amino acid metabolism
WP_003489511	7.42279	6.56259	6.99269	0.0986248	6.27664e-07	0.0493127	HAD-IB family hydrolase	carbohydrate metabolism
WP_096634774	7.42279	6.56259	6.99269	0.0986248	6.27664e-07	0.0493127	UDP-N-acetylmuramate dehydrogenase	carbohydrate metabolism
WP_095177849	7.42279	6.56259	6.99269	0.0986248	6.27664e-07	0.0493127	flagellin	cell motility
WP_089862984	7.42279	6.56259	6.99269	0.0986248	6.27664e-07	0.0493127	MBL fold metallo-hydrolase	cellular processes
WP_089864833	7.42279	6.56259	6.99269	0.0986248	6.27664e-07	0.0493127	methyltransferase domain-containing protein	cellular processes
WP_099839097	7.42279	6.56259	6.99269	0.0986248	6.27664e-07	0.0493127	electron transport complex subunit RsxC	energy metabolism
WP_095177434	7.42279	6.56259	6.99269	0.0986248	6.27664e-07	0.0493127	energy-coupling factor ABC transporter permease	membrane transport
WP_030037230	7.42279	6.56259	6.99269	0.0986248	6.27664e-07	0.0493127	energy-coupling factor transporter ATPase	membrane transport
WP_003357317	7.42279	6.56259	6.99269	0.0986248	6.27664e-07	0.0493127	acyl-CoA dehydrogenase	metabolism
WP_061318290	7.42279	6.56259	6.99269	0.0986248	6.27664e-07	0.0493127	transketolase	metabolism
WP_072586370	7.42279	6.56259	6.99269	0.0986248	6.27664e-07	0.0493127	HDIG domain-containing protein	nucleotide metabolism
WP_079006766	7.42279	6.56259	6.99269	0.0986248	6.27664e-07	0.0493127	DNA topoisomerase (ATP-hydrolyzing) subunit B	replication and repair
WP_089864244	7.42279	6.56259	6.99269	0.0986248	6.27664e-07	0.0493127	DNA translocase FtsK	replication and repair
WP_065418620	7.42279	6.56259	6.99269	0.0986248	6.27664e-07	0.0493127	DNA-directed RNA polymerase subunit beta'	replication and repair
WP_089864068	7.42279	6.56259	6.99269	0.0986248	6.27664e-07	0.0493127	DNA-directed RNA polymerase subunit omega	replication and repair
WP_096045154	7.42279	6.56259	6.99269	0.0986248	6.27664e-07	0.0493127	sigma-54-dependent transcriptional regulator	signal transduction
WP_003393793	7.42279	6.56259	6.99269	0.0986248	6.27664e-07	0.0493127	stage IV sporulation protein A	sporulation
WP_003361641	7.42279	6.56259	6.99269	0.0986248	6.27664e-07	0.0493127	NADH peroxidase	stress response
WP_024933751	7.42279	6.56259	6.99269	0.0986248	6.27664e-07	0.0493127	thioredoxin-disulfide reductase	stress response
WP_049041926	7.42279	6.56259	6.99269	0.0986248	6.27664e-07	0.0493127	thioredoxin-disulfide reductase	stress response
WP_003488456	7.42279	6.56259	6.99269	0.0986248	6.27664e-07	0.0493127	AsnC family transcriptional regulator	transcription
WP_003483990	7.42279	6.56259	6.99269	0.0986248	6.27664e-07	0.0493127	transcriptional regulator	transcription
WP_089862910	7.42279	6.56259	6.99269	0.0986248	6.27664e-07	0.0493127	transcriptional repressor	transcription
WP_098926998	7.42279	6.56259	6.99269	0.0986248	6.27664e-07	0.0493127	elongation factor Ts	translation
WP_012343179	7.42279	6.56259	6.99269	0.0986248	6.27664e-07	0.0493127	elongation factor Tu	translation
WP_030032876	7.42279	6.56259	6.99269	0.0986248	6.27664e-07	0.0493127	threonylcarbamoyl-AMP synthase	translation
WP_012048135	7.42279	6.56259	6.99269	0.0986248	6.27664e-07	0.0493127	translation initiation factor IF-3	translation
WP_021106664	7.42279	6.56259	6.99269	0.0986248	6.27664e-07	0.0493127	translation initiation factor IF-3	translation
WP_089867755	7.42279	6.56259	6.99269	0.0986248	6.27664e-07	0.0493127	16S rRNA (cytidine(1402)-2'-O)-methyltransferase	ribosomal
WP_005603686	7.42279	6.56259	6.99269	0.0986248	6.27664e-07	0.0493127	30S ribosomal protein S2	ribosomal
WP_066616731	7.42279	6.56259	6.99269	0.0986248	6.27664e-07	0.0493127	50S ribosomal protein L17	ribosomal
WP_012048442	7.42279	6.56259	6.99269	0.0986248	6.27664e-07	0.0493127	50S ribosomal protein L9	ribosomal
WP_095178095	7.78263	6.20868	6.99566	0.0986248	1.83417e-07	0.0493125	branched-chain amino acid transport system II carrier protein	amino acid metabolism
WP_042396251	7.78263	6.20868	6.99566	0.0986248	1.83417e-07	0.0493125	ATP-dependent protease ATP-binding subunit ClpX	stress response
WP_061906391	7.75905	6.23949	6.99927	0.0986248	1.79794e-06	0.0493133	aminopeptidase	amino acid metabolism
WP_096635136	7.75905	6.23949	6.99927	0.0986248	1.79794e-06	0.0493133	L-serine ammonia-lyase, iron-sulfur-dependent, subunit alpha	amino acid metabolism
WP_089865504	7.75905	6.23949	6.99927	0.0986248	1.79794e-06	0.0493133	polyamine aminopropyltransferase	amino acid metabolism
WP_053467147	7.75905	6.23949	6.99927	0.0986248	1.79794e-06	0.0493133	protein jag	bacterial secretion system
WP_030037192	7.75905	6.23949	6.99927	0.0986248	1.79794e-06	0.0493133	phosphate butyryltransferase	carbohydrate metabolism
WP_089862975	7.75905	6.23949	6.99927	0.0986248	1.79794e-06	0.0493133	polysaccharide biosynthesis protein	cellular community
WP_095178312	7.75905	6.23949	6.99927	0.0986248	1.79794e-06	0.0493133	MBL fold metallo-hydrolase	cellular processes
WP_030032787	7.75905	6.23949	6.99927	0.0986248	1.79794e-06	0.0493133	membrane protein	cellular processes
WP_011949152	7.75905	6.23949	6.99927	0.0986248	1.79794e-06	0.0493133	PKD domain-containing protein	cellular processes
WP_053818294	7.75905	6.23949	6.99927	0.0986248	1.79794e-06	0.0493133	diaminopropionate ammonia-lyase	energy metabolism
WP_089864389	7.75905	6.23949	6.99927	0.0986248	1.79794e-06	0.0493133	RNA-binding S4 domain-containing protein	genetic information processing
WP_061329856	7.75905	6.23949	6.99927	0.0986248	1.79794e-06	0.0493133	peptidoglycan endopeptidase	glycan biosynthesis and metabolism
WP_003360485	7.75905	6.23949	6.99927	0.0986248	1.79794e-06	0.0493133	BMP family ABC transporter substrate-binding protein	membrane transport
WP_004451549	7.75905	6.23949	6.99927	0.0986248	1.79794e-06	0.0493133	acyl-CoA dehydrogenase	metabolism
WP_008981870	7.75905	6.23949	6.99927	0.0986248	1.79794e-06	0.0493133	HD domain-containing protein	nucleotide metabolism
WP_061327952	7.75905	6.23949	6.99927	0.0986248	1.79794e-06	0.0493133	DNA topoisomerase III	replication and repair
WP_070111393	7.75905	6.23949	6.99927	0.0986248	1.79794e-06	0.0493133	IS110 family transposase	replication and repair
WP_078022810	7.75905	6.23949	6.99927	0.0986248	1.79794e-06	0.0493133	SpoIIIAH-like family protein	sporulation
WP_078022447	7.75905	6.23949	6.99927	0.0986248	1.79794e-06	0.0493133	Asp23/Gls24 family envelope stress response protein	stress response
WP_089863541	7.75905	6.23949	6.99927	0.0986248	1.79794e-06	0.0493133	ATP-dependent Clp protease ATP-binding subunit ClpX	stress response
WP_003360062	7.75905	6.23949	6.99927	0.0986248	1.79794e-06	0.0493133	hypothetical protein	hypothetical
WP_053468894	7.75905	6.23949	6.99927	0.0986248	1.79794e-06	0.0493133	hypothetical protein	hypothetical
WP_082355017	7.75905	6.23949	6.99927	0.0986248	1.79794e-06	0.0493133	hypothetical protein, partial	hypothetical
WP_076178268	7.36639	6.658	7.0122	0.0986248	4.17303e-07	0.0493126	2-hydroxyacyl-CoA dehydratase	amino acid metabolism
WP_003492918	7.36639	6.658	7.0122	0.0986248	4.17303e-07	0.0493126	glycine dehydrogenase subunit 2	amino acid metabolism
WP_003486022	7.36639	6.658	7.0122	0.0986248	4.17303e-07	0.0493126	GNAT family N-acetyltransferase	amino acid metabolism
WP_033056648	7.36639	6.658	7.0122	0.0986248	4.17303e-07	0.0493126	threonine dehydratase	amino acid metabolism
WP_011098542	7.36639	6.658	7.0122	0.0986248	4.17303e-07	0.0493126	glycoside hydrolase	carbohydrate metabolism
WP_045892751	7.36639	6.658	7.0122	0.0986248	4.17303e-07	0.0493126	phosphopyruvate hydratase	carbohydrate metabolism
WP_096043449	7.36639	6.658	7.0122	0.0986248	4.17303e-07	0.0493126	flagellar basal body M-ring protein FliF	cell motility
WP_043032296	7.36639	6.658	7.0122	0.0986248	4.17303e-07	0.0493126	MBL fold metallo-hydrolase	cellular processes
WP_030032506	7.36639	6.658	7.0122	0.0986248	4.17303e-07	0.0493126	ATP-dependent metallopeptidase FtsH/Yme1/Tma family protein	defense system
WP_061317858	7.36639	6.658	7.0122	0.0986248	4.17303e-07	0.0493126	electron transfer flavoprotein subunit beta/FixA family protein	energy metabolism
WP_030032889	7.36639	6.658	7.0122	0.0986248	4.17303e-07	0.0493126	F0F1 ATP synthase subunit alpha	energy metabolism
WP_095178165	7.36639	6.658	7.0122	0.0986248	4.17303e-07	0.0493126	ABC transporter substrate-binding protein	membrane transport
WP_003399028	7.36639	6.658	7.0122	0.0986248	4.17303e-07	0.0493126	BMP family ABC transporter substrate-binding protein	membrane transport
WP_003495276	7.36639	6.658	7.0122	0.0986248	4.17303e-07	0.0493126	sodium', 'alanine symporter family protein	membrane transport
WP_095178135	7.36639	6.658	7.0122	0.0986248	4.17303e-07	0.0493126	Trk family potassium uptake protein	membrane transport
WP_095177707	7.36639	6.658	7.0122	0.0986248	4.17303e-07	0.0493126	[FeFe] hydrogenase H-cluster maturation GTPase HydF	metabolism
WP_030036780	7.36639	6.658	7.0122	0.0986248	4.17303e-07	0.0493126	flavin reductase family protein	metabolism
WP_030035530	7.36639	6.658	7.0122	0.0986248	4.17303e-07	0.0493126	hydrogenase accessory protein HypB	metabolism
WP_099839479	7.36639	6.658	7.0122	0.0986248	4.17303e-07	0.0493126	anaerobic ribonucleoside triphosphate reductase	nucleotide metabolism
WP_003496382	7.36639	6.658	7.0122	0.0986248	4.17303e-07	0.0493126	NAD(+)/NADH kinase	nucleotide metabolism
WP_003483775	7.36639	6.658	7.0122	0.0986248	4.17303e-07	0.0493126	nucleotidyltransferase	nucleotide metabolism
WP_095177198	7.36639	6.658	7.0122	0.0986248	4.17303e-07	0.0493126	ATP-dependent RecD-like DNA helicase	replication and repair
WP_096043559	7.36639	6.658	7.0122	0.0986248	4.17303e-07	0.0493126	DNA-protecting protein DprA	replication and repair
WP_085333583	7.36639	6.658	7.0122	0.0986248	4.17303e-07	0.0493126	YlmC/YmxH family sporulation protein	sporulation
WP_098926999	7.36639	6.658	7.0122	0.0986248	4.17303e-07	0.0493126	transcription termination/antitermination protein NusA	transcription
WP_095177399	7.36639	6.658	7.0122	0.0986248	4.17303e-07	0.0493126	chromate transporter	transport and catabolism
WP_045521704	7.36639	6.658	7.0122	0.0986248	4.17303e-07	0.0493126	DUF1657 domain-containing protein	unknown
WP_012344044	7.36639	6.658	7.0122	0.0986248	4.17303e-07	0.0493126	hypothetical protein	hypothetical
WP_096044701	7.30779	6.7487	7.02824	0.0986248	2.78223e-07	0.0493126	aminopeptidase P family protein	amino acid metabolism
WP_089862921	7.30779	6.7487	7.02824	0.0986248	2.78223e-07	0.0493126	histidinol-phosphatase	amino acid metabolism
WP_061326961	7.30779	6.7487	7.02824	0.0986248	2.78223e-07	0.0493126	threonine ammonia-lyase	amino acid metabolism
WP_030035070	7.30779	6.7487	7.02824	0.0986248	2.78223e-07	0.0493126	glycosyltransferase	carbohydrate metabolism
WP_096636085	7.30779	6.7487	7.02824	0.0986248	2.78223e-07	0.0493126	MATE family efflux transporter	defense system
WP_061328476	7.30779	6.7487	7.02824	0.0986248	2.78223e-07	0.0493126	FAD-dependent oxidoreductase	energy metabolism
WP_003358712	7.30779	6.7487	7.02824	0.0986248	2.78223e-07	0.0493126	Rrf2 family transcriptional regulator	energy metabolism
WP_099839517	7.30779	6.7487	7.02824	0.0986248	2.78223e-07	0.0493126	M23 family peptidase	glycan biosynthesis and metabolism
WP_043031386	7.30779	6.7487	7.02824	0.0986248	2.78223e-07	0.0493126	LTA synthase family protein	lipid metabolism
WP_033060561	7.30779	6.7487	7.02824	0.0986248	2.78223e-07	0.0493126	phospholipase	lipid metabolism
WP_098927097	7.30779	6.7487	7.02824	0.0986248	2.78223e-07	0.0493126	ABC transporter ATP-binding protein	membrane transport
WP_096634948	7.30779	6.7487	7.02824	0.0986248	2.78223e-07	0.0493126	QueT transporter family protein	membrane transport
WP_003361967	7.30779	6.7487	7.02824	0.0986248	2.78223e-07	0.0493126	acyl-CoA dehydrogenase	metabolism
WP_096636197	7.30779	6.7487	7.02824	0.0986248	2.78223e-07	0.0493126	SAM-dependent methyltransferase	metabolism
WP_042384425	7.30779	6.7487	7.02824	0.0986248	2.78223e-07	0.0493126	phosphomethylpyrimidine synthase ThiC	nucleotide metabolism
WP_003399430	7.30779	6.7487	7.02824	0.0986248	2.78223e-07	0.0493126	transcriptional regulator NrdR	nucleotide metabolism
WP_095177418	7.30779	6.7487	7.02824	0.0986248	2.78223e-07	0.0493126	helicase-exonuclease AddAB subunit AddB	replication and repair
WP_003493535	7.30779	6.7487	7.02824	0.0986248	2.78223e-07	0.0493126	MFS transporter	signal transduction
WP_042385928	7.30779	6.7487	7.02824	0.0986248	2.78223e-07	0.0493126	threonylcarbamoyl-AMP synthase	translation
WP_096044827	7.30779	6.7487	7.02824	0.0986248	2.78223e-07	0.0493126	DUF3793 domain-containing protein	unknown
WP_096044111	7.30779	6.7487	7.02824	0.0986248	2.78223e-07	0.0493126	DUF881 domain-containing protein	unknown
WP_030037197	7.30779	6.7487	7.02824	0.0986248	2.78223e-07	0.0493126	hypothetical protein	hypothetical
WP_030036958	7.71431	6.34874	7.03153	0.0986248	1.19726e-06	0.049313	branched-chain amino acid transport system II carrier protein	amino acid metabolism
WP_061905769	7.71431	6.34874	7.03153	0.0986248	1.19726e-06	0.049313	ornithine cyclodeaminase	amino acid metabolism
WP_096044241	7.71431	6.34874	7.03153	0.0986248	1.19726e-06	0.049313	S-methyl-5-thioribose-1-phosphate isomerase	amino acid metabolism
WP_089864956	7.71431	6.34874	7.03153	0.0986248	1.19726e-06	0.049313	type II 3-dehydroquinate dehydratase	amino acid metabolism
WP_061311477	7.71431	6.34874	7.03153	0.0986248	1.19726e-06	0.049313	flagellin	cell motility
WP_096635757	7.71431	6.34874	7.03153	0.0986248	1.19726e-06	0.049313	SAM-dependent DNA methyltransferase	genetic information processing
WP_041349300	7.71431	6.34874	7.03153	0.0986248	1.19726e-06	0.049313	single-stranded DNA-binding protein	genetic information processing
WP_096635942	7.71431	6.34874	7.03153	0.0986248	1.19726e-06	0.049313	copper-translocating P-type ATPase	membrane transport
WP_089862979	7.71431	6.34874	7.03153	0.0986248	1.19726e-06	0.049313	nicotinate phosphoribosyltransferase	metabolism
WP_030034686	7.71431	6.34874	7.03153	0.0986248	1.19726e-06	0.049313	peptidase M4 family protein	metabolism
WP_089865080	7.71431	6.34874	7.03153	0.0986248	1.19726e-06	0.049313	FMN-binding protein	nucleotide metabolism
WP_053818976	7.71431	6.34874	7.03153	0.0986248	1.19726e-06	0.049313	DNA-directed RNA polymerase subunit beta	replication and repair
WP_089863129	7.71431	6.34874	7.03153	0.0986248	1.19726e-06	0.049313	SufD family Fe-S cluster assembly protein	stress response
WP_061294461	7.71431	6.34874	7.03153	0.0986248	1.19726e-06	0.049313	thioredoxin-disulfide reductase	stress response
WP_040108607	7.71431	6.34874	7.03153	0.0986248	1.19726e-06	0.049313	universal stress protein	stress response
WP_046870273	7.71431	6.34874	7.03153	0.0986248	1.19726e-06	0.049313	hypothetical protein	hypothetical
WP_089864965	7.71431	6.34874	7.03153	0.0986248	1.19726e-06	0.049313	hypothetical protein	hypothetical
WP_095177312	7.71431	6.34874	7.03153	0.0986248	1.19726e-06	0.049313	hypothetical protein	hypothetical
WP_004451374	7.68632	6.38478	7.03555	0.0986248	7.31295e-08	0.0493125	electron transport complex subunit RsxE	energy metabolism
WP_030036911	7.2468	6.83501	7.04091	0.0986248	1.86059e-07	0.0493125	Asp-tRNA(Asn)/Glu-tRNA(Gln) amidotransferase subunit GatB	amino acid metabolism
WP_014521657	7.2468	6.83501	7.04091	0.0986248	1.86059e-07	0.0493125	GatB/YqeY domain-containing protein	amino acid metabolism
WP_003494762	7.2468	6.83501	7.04091	0.0986248	1.86059e-07	0.0493125	6-phosphofructokinase	carbohydrate metabolism
WP_061327733	7.2468	6.83501	7.04091	0.0986248	1.86059e-07	0.0493125	carbamoyltransferase HypF	carbohydrate metabolism
WP_061328473	7.2468	6.83501	7.04091	0.0986248	1.86059e-07	0.0493125	UTP--glucose-1-phosphate uridylyltransferase	carbohydrate metabolism
WP_053817986	7.2468	6.83501	7.04091	0.0986248	1.86059e-07	0.0493125	cell division protein ZapA	cellular processes
WP_003494474	7.2468	6.83501	7.04091	0.0986248	1.86059e-07	0.0493125	MATE family efflux transporter	defense system
WP_085333881	7.2468	6.83501	7.04091	0.0986248	1.86059e-07	0.0493125	DHH family phosphoesterase	energy metabolism
WP_045906075	7.2468	6.83501	7.04091	0.0986248	1.86059e-07	0.0493125	single-stranded DNA-binding protein	genetic information processing
WP_014519503	7.2468	6.83501	7.04091	0.0986248	1.86059e-07	0.0493125	M23 family peptidase	glycan biosynthesis and metabolism
WP_042384885	7.2468	6.83501	7.04091	0.0986248	1.86059e-07	0.0493125	lipase	lipid metabolism
WP_096044398	7.2468	6.83501	7.04091	0.0986248	1.86059e-07	0.0493125	ferrous iron transport protein B	membrane transport
WP_003488497	7.2468	6.83501	7.04091	0.0986248	1.86059e-07	0.0493125	(2Fe-2S)-binding protein	metabolism
WP_096043573	7.2468	6.83501	7.04091	0.0986248	1.86059e-07	0.0493125	insulinase family protein	metabolism
WP_096636271	7.2468	6.83501	7.04091	0.0986248	1.86059e-07	0.0493125	radical SAM protein	metabolism
WP_096045136	7.2468	6.83501	7.04091	0.0986248	1.86059e-07	0.0493125	HD domain-containing protein	nucleotide metabolism
WP_096043921	7.2468	6.83501	7.04091	0.0986248	1.86059e-07	0.0493125	CotS family spore coat protein	sporulation
WP_003357960	7.2468	6.83501	7.04091	0.0986248	1.86059e-07	0.0493125	heat-inducible transcriptional repressor HrcA	stress response
WP_096043923	7.2468	6.83501	7.04091	0.0986248	1.86059e-07	0.0493125	tRNA (N6-isopentenyl adenosine(37)-C2)-methylthiotransferase MiaB	translation
WP_096043575	7.2468	6.83501	7.04091	0.0986248	1.86059e-07	0.0493125	30S ribosomal protein S12 methylthiotransferase RimO	ribosomal
WP_021657077	7.2468	6.83501	7.04091	0.0986248	1.86059e-07	0.0493125	50S ribosomal protein L17	ribosomal
WP_072586234	7.2468	6.83501	7.04091	0.0986248	1.86059e-07	0.0493125	50S ribosomal protein L25	ribosomal
WP_014519271	7.18323	6.91725	7.05024	0.0986248	1.25593e-07	0.0493125	PLP-dependent aminotransferase family protein	amino acid metabolism
WP_085333055	7.18323	6.91725	7.05024	0.0986248	1.25593e-07	0.0493125	CHAP domain-containing protein	cellular processes
WP_080292228	7.18323	6.91725	7.05024	0.0986248	1.25593e-07	0.0493125	collagen-like protein	cellular processes
WP_080315694	7.18323	6.91725	7.05024	0.0986248	1.25593e-07	0.0493125	collagen-like protein	cellular processes
WP_061327581	7.18323	6.91725	7.05024	0.0986248	1.25593e-07	0.0493125	FAD-dependent oxidoreductase	energy metabolism
WP_089867229	7.18323	6.91725	7.05024	0.0986248	1.25593e-07	0.0493125	FprA family A-type flavoprotein	energy metabolism
WP_042384507	7.18323	6.91725	7.05024	0.0986248	1.25593e-07	0.0493125	aquaporin family protein	membrane transport
WP_003491482	7.18323	6.91725	7.05024	0.0986248	1.25593e-07	0.0493125	ferrous iron transport protein B	membrane transport
WP_080333511	7.18323	6.91725	7.05024	0.0986248	1.25593e-07	0.0493125	YfcC family protein	membrane transport
WP_003486815	7.18323	6.91725	7.05024	0.0986248	1.25593e-07	0.0493125	4Fe-4S dicluster domain-containing protein	metabolism
WP_096045043	7.18323	6.91725	7.05024	0.0986248	1.25593e-07	0.0493125	peptidase	metabolism
WP_033061403	7.18323	6.91725	7.05024	0.0986248	1.25593e-07	0.0493125	ATP-dependent DNA helicase	replication and repair
WP_061906470	7.18323	6.91725	7.05024	0.0986248	1.25593e-07	0.0493125	type I DNA topoisomerase	replication and repair
WP_003487772	7.18323	6.91725	7.05024	0.0986248	1.25593e-07	0.0493125	spore cortex-lytic enzyme	sporulation
WP_096635570	7.18323	6.91725	7.05024	0.0986248	1.25593e-07	0.0493125	sporulation transcription factor Spo0A	sporulation
WP_078023951	7.18323	6.91725	7.05024	0.0986248	1.25593e-07	0.0493125	DUF3892 domain-containing protein	unknown
WP_072586856	7.18323	6.91725	7.05024	0.0986248	1.25593e-07	0.0493125	YsnF/AvaK domain-containing protein	unknown
WP_043031499	7.11688	6.9957	7.05629	0.0986248	8.46641e-08	0.0493125	glycine cleavage system protein GcvH	amino acid metabolism
WP_078023782	7.11688	6.9957	7.05629	0.0986248	8.46641e-08	0.0493125	L-lactate dehydrogenase	carbohydrate metabolism
WP_042384520	7.11688	6.9957	7.05629	0.0986248	8.46641e-08	0.0493125	chemotaxis response regulator protein-glutamate methylesterase	cell motility
WP_099839090	7.11688	6.9957	7.05629	0.0986248	8.46641e-08	0.0493125	cell wall-binding repeat-containing protein	cellular processes
WP_049040956	7.11688	6.9957	7.05629	0.0986248	8.46641e-08	0.0493125	kinase	cellular processes
WP_096045168	7.11688	6.9957	7.05629	0.0986248	8.46641e-08	0.0493125	ATPase	energy metabolism
WP_061327924	7.11688	6.9957	7.05629	0.0986248	8.46641e-08	0.0493125	Crp/Fnr family transcriptional regulator	environmental information processing
WP_030033304	7.11688	6.9957	7.05629	0.0986248	8.46641e-08	0.0493125	2-isopropylmalate synthase	metabolism
WP_096043249	7.11688	6.9957	7.05629	0.0986248	8.46641e-08	0.0493125	HDIG domain-containing protein	nucleotide metabolism
WP_003488250	7.11688	6.9957	7.05629	0.0986248	8.46641e-08	0.0493125	tRNA dihydrouridine synthase DusB	translation
WP_003489500	7.11688	6.9957	7.05629	0.0986248	8.46641e-08	0.0493125	DUF1667 domain-containing protein	unknown
WP_096044826	7.11688	6.9957	7.05629	0.0986248	8.46641e-08	0.0493125	DUF3189 domain-containing protein	unknown
WP_033058325	7.11688	6.9957	7.05629	0.0986248	8.46641e-08	0.0493125	DUF3892 domain-containing protein	unknown
WP_061328373	7.11688	6.9957	7.05629	0.0986248	8.46641e-08	0.0493125	hypothetical protein	hypothetical
WP_089866724	8.19797	5.91767	7.05782	0.0986248	5.35103e-07	0.0493127	ATP-binding protein	metabolism
WP_089864000	8.08045	6.03975	7.0601	0.0986248	3.29315e-07	0.0493126	LysM peptidoglycan-binding domain-containing protein	environmental information processing
WP_011986696	7.66818	6.45281	7.06049	0.0986248	8.01187e-07	0.0493128	2-hydroxyacyl-CoA dehydratase	amino acid metabolism
WP_072587214	7.66818	6.45281	7.06049	0.0986248	8.01187e-07	0.0493128	aminopeptidase P family protein	amino acid metabolism
WP_096635413	7.66818	6.45281	7.06049	0.0986248	8.01187e-07	0.0493128	chemotaxis response regulator protein-glutamate methylesterase	cell motility
WP_011986691	7.66818	6.45281	7.06049	0.0986248	8.01187e-07	0.0493128	membrane protein	cellular processes
WP_061317016	7.66818	6.45281	7.06049	0.0986248	8.01187e-07	0.0493128	putative aminohydrolase SsnA	cellular processes
WP_095177591	7.66818	6.45281	7.06049	0.0986248	8.01187e-07	0.0493128	type I-B CRISPR-associated protein Cas5	defense system
WP_030032893	7.66818	6.45281	7.06049	0.0986248	8.01187e-07	0.0493128	F0F1 ATP synthase subunit beta	energy metabolism
WP_096634758	7.66818	6.45281	7.06049	0.0986248	8.01187e-07	0.0493128	nitrite reductase	energy metabolism
WP_089868072	7.66818	6.45281	7.06049	0.0986248	8.01187e-07	0.0493128	nitroreductase	energy metabolism
WP_099840024	7.66818	6.45281	7.06049	0.0986248	8.01187e-07	0.0493128	ribonuclease J	folding, sorting, and degradation
WP_089864250	7.66818	6.45281	7.06049	0.0986248	8.01187e-07	0.0493128	CDP-diacylglycerol--glycerol-3-phosphate 3-phosphatidyltransferase	lipid metabolism
WP_045892561	7.66818	6.45281	7.06049	0.0986248	8.01187e-07	0.0493128	pyridoxal phosphate-dependent aminotransferase	metabolism
WP_045898117	7.66818	6.45281	7.06049	0.0986248	8.01187e-07	0.0493128	pyridoxal phosphate-dependent aminotransferase	metabolism
WP_095178207	7.66818	6.45281	7.06049	0.0986248	8.01187e-07	0.0493128	tRNA (adenosine(37)-N6)-threonylcarbamoyltransferase complex transferase subunit TsaD	metabolism
WP_099838550	7.66818	6.45281	7.06049	0.0986248	8.01187e-07	0.0493128	phosphomethylpyrimidine synthase ThiC	nucleotide metabolism
WP_043032574	7.66818	6.45281	7.06049	0.0986248	8.01187e-07	0.0493128	DNA polymerase III subunit alpha	replication and repair
WP_024932708	7.66818	6.45281	7.06049	0.0986248	8.01187e-07	0.0493128	DNA-directed RNA polymerase subunit beta'	replication and repair
WP_096636292	7.66818	6.45281	7.06049	0.0986248	8.01187e-07	0.0493128	transcription-repair coupling factor	replication and repair
WP_096043527	7.66818	6.45281	7.06049	0.0986248	8.01187e-07	0.0493128	YicC family protein	stress response
WP_066618531	7.66818	6.45281	7.06049	0.0986248	8.01187e-07	0.0493128	RNA polymerase sigma factor RpoD	transcription
WP_072586375	7.66818	6.45281	7.06049	0.0986248	8.01187e-07	0.0493128	transcriptional regulator	transcription
WP_096044580	7.66818	6.45281	7.06049	0.0986248	8.01187e-07	0.0493128	DUF2922 domain-containing protein	unknown
WP_030036445	7.66818	6.45281	7.06049	0.0986248	8.01187e-07	0.0493128	hypothetical protein	hypothetical
WP_053954887	7.66818	6.45281	7.06049	0.0986248	8.01187e-07	0.0493128	hypothetical protein	hypothetical
WP_089866800	7.66818	6.45281	7.06049	0.0986248	8.01187e-07	0.0493128	hypothetical protein	hypothetical
WP_089867741	7.66818	6.45281	7.06049	0.0986248	8.01187e-07	0.0493128	hypothetical protein	hypothetical
WP_095177700	7.66818	6.45281	7.06049	0.0986248	8.01187e-07	0.0493128	hypothetical protein	hypothetical
WP_030032906	7.86756	6.26126	7.06441	0.0986248	1.25854e-07	0.0493125	rod shape-determining protein	cellular processes
WP_061326889	7.83794	6.30746	7.0727	0.0986248	1.00109e-07	0.0493125	dicarboxylate/amino acid:cation symporter	membrane transport
WP_015958162	7.62056	6.5519	7.08623	0.0986248	5.3599e-07	0.0493127	aminomethyl-transferring glycine dehydrogenase subunit GcvPA	amino acid metabolism
WP_096635522	7.62056	6.5519	7.08623	0.0986248	5.3599e-07	0.0493127	DegT/DnrJ/EryC1/StrS aminotransferase family protein	amino acid metabolism
WP_089868005	7.62056	6.5519	7.08623	0.0986248	5.3599e-07	0.0493127	thiamine biosynthesis protein ThiF	amino acid metabolism
WP_089864882	7.62056	6.5519	7.08623	0.0986248	5.3599e-07	0.0493127	YggT family protein	bacterial secretion system
WP_066849152	7.62056	6.5519	7.08623	0.0986248	5.3599e-07	0.0493127	pyruvate:ferredoxin (flavodoxin) oxidoreductase	carbohydrate metabolism
WP_096043451	7.62056	6.5519	7.08623	0.0986248	5.3599e-07	0.0493127	flagellar hook-length control protein	cell motility
WP_089864801	7.62056	6.5519	7.08623	0.0986248	5.3599e-07	0.0493127	FliA/WhiG family RNA polymerase sigma factor	cell motility
WP_096044320	7.62056	6.5519	7.08623	0.0986248	5.3599e-07	0.0493127	methyl-accepting chemotaxis protein	cell motility
WP_096635030	7.62056	6.5519	7.08623	0.0986248	5.3599e-07	0.0493127	MBL fold metallo-hydrolase	cellular processes
WP_096636350	7.62056	6.5519	7.08623	0.0986248	5.3599e-07	0.0493127	RNA-binding protein	genetic information processing
WP_078023407	7.62056	6.5519	7.08623	0.0986248	5.3599e-07	0.0493127	M23 family peptidase	glycan biosynthesis and metabolism
WP_096044649	7.62056	6.5519	7.08623	0.0986248	5.3599e-07	0.0493127	class I SAM-dependent methyltransferase	lipid metabolism
WP_072585976	7.62056	6.5519	7.08623	0.0986248	5.3599e-07	0.0493127	ABC transporter permease	membrane transport
WP_061326448	7.62056	6.5519	7.08623	0.0986248	5.3599e-07	0.0493127	ECF transporter S component	membrane transport
WP_053468765	7.62056	6.5519	7.08623	0.0986248	5.3599e-07	0.0493127	sodium:alanine symporter family protein	membrane transport
WP_089864580	7.62056	6.5519	7.08623	0.0986248	5.3599e-07	0.0493127	DnaD domain protein	replication and repair
WP_095177945	7.62056	6.5519	7.08623	0.0986248	5.3599e-07	0.0493127	helicase	replication and repair
WP_012048377	7.62056	6.5519	7.08623	0.0986248	5.3599e-07	0.0493127	stage II sporulation protein E	sporulation
WP_043031740	7.62056	6.5519	7.08623	0.0986248	5.3599e-07	0.0493127	30S ribosomal protein S1	ribosomal
WP_089863421	7.62056	6.5519	7.08623	0.0986248	5.3599e-07	0.0493127	DUF1667 domain-containing protein	unknown
WP_089862932	7.62056	6.5519	7.08623	0.0986248	5.3599e-07	0.0493127	hypothetical protein	hypothetical
WP_089865998	7.62056	6.5519	7.08623	0.0986248	5.3599e-07	0.0493127	hypothetical protein	hypothetical
WP_076172034	7.57137	6.64629	7.10883	0.0986248	3.58129e-07	0.0493126	2-hydroxyacyl-CoA dehydratase	amino acid metabolism
WP_033058922	7.57137	6.64629	7.10883	0.0986248	3.58129e-07	0.0493126	aspartate--tRNA(Asn) ligase	amino acid metabolism
WP_030036913	7.57137	6.64629	7.10883	0.0986248	3.58129e-07	0.0493126	Asp-tRNA(Asn)/Glu-tRNA(Gln) amidotransferase subunit GatA	amino acid metabolism
WP_095178151	7.57137	6.64629	7.10883	0.0986248	3.58129e-07	0.0493126	serine/threonine protein kinase	amino acid metabolism
WP_096045325	7.57137	6.64629	7.10883	0.0986248	3.58129e-07	0.0493126	gfo/Idh/MocA family oxidoreductase	carbohydrate metabolism
WP_095177487	7.57137	6.64629	7.10883	0.0986248	3.58129e-07	0.0493126	HAD family phosphatase	carbohydrate metabolism
WP_096636015	7.57137	6.64629	7.10883	0.0986248	3.58129e-07	0.0493126	phospho-sugar mutase	carbohydrate metabolism
WP_089866874	7.57137	6.64629	7.10883	0.0986248	3.58129e-07	0.0493126	pyruvate:ferredoxin (flavodoxin) oxidoreductase	carbohydrate metabolism
WP_095178126	7.57137	6.64629	7.10883	0.0986248	3.58129e-07	0.0493126	polysaccharide biosynthesis protein	cellular community
WP_023437026	7.57137	6.64629	7.10883	0.0986248	3.58129e-07	0.0493126	ATP-dependent metallopeptidase FtsH/Yme1/Tma family protein	defense system
WP_012343531	7.57137	6.64629	7.10883	0.0986248	3.58129e-07	0.0493126	BMP family ABC transporter substrate-binding protein	membrane transport
WP_098927019	7.57137	6.64629	7.10883	0.0986248	3.58129e-07	0.0493126	(4Fe-4S)-binding protein	metabolism
WP_061327640	7.57137	6.64629	7.10883	0.0986248	3.58129e-07	0.0493126	acetate kinase	metabolism
WP_049040890	7.57137	6.64629	7.10883	0.0986248	3.58129e-07	0.0493126	glycerol dehydrogenase	metabolism
WP_096634926	7.57137	6.64629	7.10883	0.0986248	3.58129e-07	0.0493126	xanthine phosphoribosyltransferase	nucleotide metabolism
WP_096044422	7.57137	6.64629	7.10883	0.0986248	3.58129e-07	0.0493126	DNA helicase RecQ	replication and repair
WP_030037140	7.57137	6.64629	7.10883	0.0986248	3.58129e-07	0.0493126	excinuclease ABC subunit UvrA	replication and repair
WP_031368214	7.57137	6.64629	7.10883	0.0986248	3.58129e-07	0.0493126	recombination protein RecR, partial	replication and repair
WP_078022488	7.57137	6.64629	7.10883	0.0986248	3.58129e-07	0.0493126	RNA polymerase sporulation sigma factor SigK	sporulation
WP_089867716	7.57137	6.64629	7.10883	0.0986248	3.58129e-07	0.0493126	peptidylprolyl isomerase	virulence
WP_003484887	7.57137	6.64629	7.10883	0.0986248	3.58129e-07	0.0493126	30S ribosome-binding factor RbfA	ribosomal
WP_030036664	7.57137	6.64629	7.10883	0.0986248	3.58129e-07	0.0493126	50S ribosomal protein L25	ribosomal
WP_061320272	7.80771	6.41164	7.10968	0.0986248	5.69474e-08	0.0493124	CHAP domain-containing protein	cellular processes
WP_021106865	7.87821	6.34339	7.1108	0.0986248	1.00084e-06	0.0493129	2-hydroxyacyl-CoA dehydratase	amino acid metabolism
WP_089862901	7.87821	6.34339	7.1108	0.0986248	1.00084e-06	0.0493129	shikimate dehydrogenase	amino acid metabolism
WP_095559057	7.87821	6.34339	7.1108	0.0986248	1.00084e-06	0.0493129	valine--tRNA ligase, partial	amino acid metabolism
WP_030036940	7.87821	6.34339	7.1108	0.0986248	1.00084e-06	0.0493129	D-2-hydroxyacid dehydrogenase	carbohydrate metabolism
WP_096635750	7.87821	6.34339	7.1108	0.0986248	1.00084e-06	0.0493129	chemotaxis protein	cell motility
WP_025775263	7.87821	6.34339	7.1108	0.0986248	1.00084e-06	0.0493129	putative aminohydrolase SsnA	cellular processes
WP_053468762	7.87821	6.34339	7.1108	0.0986248	1.00084e-06	0.0493129	MATE family efflux transporter	defense system
WP_030036991	7.87821	6.34339	7.1108	0.0986248	1.00084e-06	0.0493129	NAD(P)/FAD-dependent oxidoreductase	energy metabolism
WP_066873601	7.87821	6.34339	7.1108	0.0986248	1.00084e-06	0.0493129	V-type ATP synthase subunit B	energy metabolism
WP_030036090	7.87821	6.34339	7.1108	0.0986248	1.00084e-06	0.0493129	DJ-1 family protein	metabolism
WP_045540314	7.87821	6.34339	7.1108	0.0986248	1.00084e-06	0.0493129	M24 family metallopeptidase	metabolism
WP_053467210	7.87821	6.34339	7.1108	0.0986248	1.00084e-06	0.0493129	pantetheine-phosphate adenylyltransferase	metabolism
WP_030035879	7.87821	6.34339	7.1108	0.0986248	1.00084e-06	0.0493129	nucleoside hydrolase	nucleotide metabolism
WP_011098621	7.87821	6.34339	7.1108	0.0986248	1.00084e-06	0.0493129	uracil phosphoribosyltransferase	nucleotide metabolism
WP_058009390	7.87821	6.34339	7.1108	0.0986248	1.00084e-06	0.0493129	stage II sporulation protein E	sporulation
WP_095178102	7.87821	6.34339	7.1108	0.0986248	1.00084e-06	0.0493129	tRNA preQ1(34) S-adenosylmethionine ribosyltransferase-isomerase QueA	translation
WP_096045243	7.87821	6.34339	7.1108	0.0986248	1.00084e-06	0.0493129	YihA family ribosome biogenesis GTP-binding protein	translation
WP_043013484	7.87821	6.34339	7.1108	0.0986248	1.00084e-06	0.0493129	hypothetical protein	hypothetical
WP_078991151	7.52049	6.73623	7.12836	0.0986248	2.41318e-07	0.0493125	2-hydroxyacyl-CoA dehydratase	amino acid metabolism
WP_099837258	7.52049	6.73623	7.12836	0.0986248	2.41318e-07	0.0493125	beta-aspartyl-peptidase	amino acid metabolism
WP_042386413	7.52049	6.73623	7.12836	0.0986248	2.41318e-07	0.0493125	glutamate--tRNA ligase	amino acid metabolism
WP_049040911	7.52049	6.73623	7.12836	0.0986248	2.41318e-07	0.0493125	aldehyde ferredoxin oxidoreductase	carbohydrate metabolism
WP_095177649	7.52049	6.73623	7.12836	0.0986248	2.41318e-07	0.0493125	methyl-accepting chemotaxis protein	cell motility
WP_085333048	7.52049	6.73623	7.12836	0.0986248	2.41318e-07	0.0493125	site-2 protease family protein	cellular processes
WP_095178359	7.52049	6.73623	7.12836	0.0986248	2.41318e-07	0.0493125	type I-B CRISPR-associated protein Cas8b1/Cst1	defense system
WP_047403161	7.52049	6.73623	7.12836	0.0986248	2.41318e-07	0.0493125	Rrf2 family transcriptional regulator	energy metabolism
WP_080443336	7.52049	6.73623	7.12836	0.0986248	2.41318e-07	0.0493125	V-type ATP synthase subunit A	energy metabolism
WP_095178157	7.52049	6.73623	7.12836	0.0986248	2.41318e-07	0.0493125	V-type ATP synthase subunit B	energy metabolism
WP_089867326	7.52049	6.73623	7.12836	0.0986248	2.41318e-07	0.0493125	HD-GYP domain-containing protein	environmental information processing
WP_003361721	7.52049	6.73623	7.12836	0.0986248	2.41318e-07	0.0493125	RNA-binding S4 domain-containing protein	genetic information processing
WP_033059504	7.52049	6.73623	7.12836	0.0986248	2.41318e-07	0.0493125	(4Fe-4S)-binding protein	metabolism
WP_061319465	7.52049	6.73623	7.12836	0.0986248	2.41318e-07	0.0493125	carbamate kinase	metabolism
WP_015957752	7.52049	6.73623	7.12836	0.0986248	2.41318e-07	0.0493125	DAK2 domain-containing protein	metabolism
WP_096044341	7.52049	6.73623	7.12836	0.0986248	2.41318e-07	0.0493125	N-acetyltransferase	metabolism
WP_033059150	7.52049	6.73623	7.12836	0.0986248	2.41318e-07	0.0493125	peptidase M4 family protein	metabolism
WP_003486039	7.52049	6.73623	7.12836	0.0986248	2.41318e-07	0.0493125	LexA repressor	replication and repair
WP_089866743	7.52049	6.73623	7.12836	0.0986248	2.41318e-07	0.0493125	TatD family deoxyribonuclease	replication and repair
WP_030037320	7.52049	6.73623	7.12836	0.0986248	2.41318e-07	0.0493125	protein arginine kinase	stress response
WP_061329572	7.52049	6.73623	7.12836	0.0986248	2.41318e-07	0.0493125	redox-sensing transcriptional repressor Rex	stress response
WP_095177932	7.52049	6.73623	7.12836	0.0986248	2.41318e-07	0.0493125	universal stress protein	stress response
WP_041347851	7.52049	6.73623	7.12836	0.0986248	2.41318e-07	0.0493125	peptidylprolyl isomerase	virulence
WP_003404495	7.52049	6.73623	7.12836	0.0986248	2.41318e-07	0.0493125	50S ribosomal protein L22	ribosomal
WP_003493864	7.52049	6.73623	7.12836	0.0986248	2.41318e-07	0.0493125	DUF2935 domain-containing protein	unknown
WP_003483048	7.52049	6.73623	7.12836	0.0986248	2.41318e-07	0.0493125	hypothetical protein	hypothetical
WP_030036908	7.52049	6.73623	7.12836	0.0986248	2.41318e-07	0.0493125	hypothetical protein	hypothetical
WP_072586633	7.52049	6.73623	7.12836	0.0986248	2.41318e-07	0.0493125	hypothetical protein	hypothetical
WP_089863507	7.83703	6.44555	7.14129	0.0986248	6.76343e-07	0.0493128	Asp-tRNA(Asn)/Glu-tRNA(Gln) amidotransferase subunit GatC	amino acid metabolism
WP_012344089	7.83703	6.44555	7.14129	0.0986248	6.76343e-07	0.0493128	glycyl radical protein	carbohydrate metabolism
WP_049042288	7.83703	6.44555	7.14129	0.0986248	6.76343e-07	0.0493128	flagellar hook-basal body complex protein	cell motility
WP_095177837	7.83703	6.44555	7.14129	0.0986248	6.76343e-07	0.0493128	flagellar protein	cell motility
WP_089865548	7.83703	6.44555	7.14129	0.0986248	6.76343e-07	0.0493128	polysaccharide biosynthesis protein	cellular community
WP_095177311	7.83703	6.44555	7.14129	0.0986248	6.76343e-07	0.0493128	macrolide ABC transporter permease	defense system
WP_035124767	7.83703	6.44555	7.14129	0.0986248	6.76343e-07	0.0493128	electron transfer flavoprotein subunit alpha/FixB family protein, partial	energy metabolism
WP_096635374	7.83703	6.44555	7.14129	0.0986248	6.76343e-07	0.0493128	dihydroxyacetone kinase subunit L	lipid metabolism
WP_097028079	7.83703	6.44555	7.14129	0.0986248	6.76343e-07	0.0493128	3-hydroxybutyryl-CoA dehydrogenase	metabolism
WP_095177452	7.83703	6.44555	7.14129	0.0986248	6.76343e-07	0.0493128	cob(I)yrinic acid a,c-diamide adenosyltransferase	metabolism
WP_089863035	7.83703	6.44555	7.14129	0.0986248	6.76343e-07	0.0493128	N-acetyltransferase	metabolism
WP_096636226	7.83703	6.44555	7.14129	0.0986248	6.76343e-07	0.0493128	DNA topoisomerase III	replication and repair
WP_030035734	7.83703	6.44555	7.14129	0.0986248	6.76343e-07	0.0493128	YicC family protein	stress response
WP_031368028	7.83703	6.44555	7.14129	0.0986248	6.76343e-07	0.0493128	50S ribosomal protein L13	ribosomal
WP_023439601	7.83703	6.44555	7.14129	0.0986248	6.76343e-07	0.0493128	50S ribosomal protein L23	ribosomal
WP_061995583	7.83703	6.44555	7.14129	0.0986248	6.76343e-07	0.0493128	50S ribosomal protein L7/L12	ribosomal
WP_095559064	7.4678	6.822	7.1449	0.0986248	1.6327e-07	0.0493125	aspartate 4-decarboxylase	amino acid metabolism
WP_003483317	7.4678	6.822	7.1449	0.0986248	1.6327e-07	0.0493125	Asp-tRNA(Asn)/Glu-tRNA(Gln) amidotransferase subunit GatB	amino acid metabolism
WP_061328719	7.4678	6.822	7.1449	0.0986248	1.6327e-07	0.0493125	valine--tRNA ligase	amino acid metabolism
WP_085333029	7.4678	6.822	7.1449	0.0986248	1.6327e-07	0.0493125	methyl-accepting chemotaxis protein	cell motility
WP_003358653	7.4678	6.822	7.1449	0.0986248	1.6327e-07	0.0493125	DivIVA domain-containing protein	cellular processes
WP_049040731	7.4678	6.822	7.1449	0.0986248	1.6327e-07	0.0493125	3-hydroxyacyl-ACP dehydratase	fatty acid metabolism
WP_095559046	7.4678	6.822	7.1449	0.0986248	1.6327e-07	0.0493125	ribonuclease R	folding, sorting, and degradation
WP_099840132	7.4678	6.822	7.1449	0.0986248	1.6327e-07	0.0493125	signal recognition particle protein	folding, sorting, and degradation
WP_096045104	7.4678	6.822	7.1449	0.0986248	1.6327e-07	0.0493125	energy-coupling factor transporter ATPase	membrane transport
WP_061326229	7.4678	6.822	7.1449	0.0986248	1.6327e-07	0.0493125	TrkH family potassium uptake protein	membrane transport
WP_085280823	7.4678	6.822	7.1449	0.0986248	1.6327e-07	0.0493125	acetyl-CoA C-acetyltransferase	metabolism
WP_035110818	7.4678	6.822	7.1449	0.0986248	1.6327e-07	0.0493125	isochorismatase family protein	metabolism
WP_061293444	7.4678	6.822	7.1449	0.0986248	1.6327e-07	0.0493125	DNA primase	replication and repair
WP_096045094	7.4678	6.822	7.1449	0.0986248	1.6327e-07	0.0493125	DNA repair protein RadA	replication and repair
WP_003495527	7.4678	6.822	7.1449	0.0986248	1.6327e-07	0.0493125	DNA topoisomerase (ATP-hydrolyzing) subunit B	replication and repair
WP_096044670	7.4678	6.822	7.1449	0.0986248	1.6327e-07	0.0493125	sigma-54-dependent Fis family transcriptional regulator	signal transduction
WP_046066033	7.4678	6.822	7.1449	0.0986248	1.6327e-07	0.0493125	elongation factor Tu	translation
WP_076041231	7.4678	6.822	7.1449	0.0986248	1.6327e-07	0.0493125	hypothetical protein	hypothetical
WP_003487061	7.4132	6.90387	7.15853	0.0986248	1.11375e-07	0.0493125	methyl-accepting chemotaxis protein	cell motility
WP_003483886	7.4132	6.90387	7.15853	0.0986248	1.11375e-07	0.0493125	rod shape-determining protein	cellular processes
WP_085333573	7.4132	6.90387	7.15853	0.0986248	1.11375e-07	0.0493125	Stk1 family PASTA domain-containing Ser/Thr kinase	cellular processes
WP_089863267	7.4132	6.90387	7.15853	0.0986248	1.11375e-07	0.0493125	Fe-S cluster assembly scaffold protein NifU	energy metabolism
WP_061326219	7.4132	6.90387	7.15853	0.0986248	1.11375e-07	0.0493125	NAD(P)/FAD-dependent oxidoreductase	energy metabolism
WP_003486897	7.4132	6.90387	7.15853	0.0986248	1.11375e-07	0.0493125	copper-translocating P-type ATPase	membrane transport
WP_098927167	7.4132	6.90387	7.15853	0.0986248	1.11375e-07	0.0493125	amidohydrolase	metabolism
WP_053530472	7.4132	6.90387	7.15853	0.0986248	1.11375e-07	0.0493125	CoA transferase	metabolism
WP_072585696	7.4132	6.90387	7.15853	0.0986248	1.11375e-07	0.0493125	nickel pincer cofactor biosynthesis protein LarB	metabolism
WP_085333282	7.4132	6.90387	7.15853	0.0986248	1.11375e-07	0.0493125	peptidase M4 family protein	metabolism
WP_085280379	7.4132	6.90387	7.15853	0.0986248	1.11375e-07	0.0493125	Holliday junction branch migration DNA helicase RuvB	replication and repair
WP_003488216	7.4132	6.90387	7.15853	0.0986248	1.11375e-07	0.0493125	sensor histidine kinase	signal transduction
WP_078023425	7.4132	6.90387	7.15853	0.0986248	1.11375e-07	0.0493125	ribosome-associated translation inhibitor RaiA	translation
WP_096635707	7.4132	6.90387	7.15853	0.0986248	1.11375e-07	0.0493125	30S ribosomal protein S12 methylthiotransferase RimO	ribosomal
WP_003357920	7.4132	6.90387	7.15853	0.0986248	1.11375e-07	0.0493125	50S ribosomal protein L21	ribosomal
WP_058016010	7.4132	6.90387	7.15853	0.0986248	1.11375e-07	0.0493125	hypothetical protein	hypothetical
WP_061325987	7.86207	6.46486	7.16346	0.0986248	3.93652e-08	0.0493124	DAK2 domain-containing protein	metabolism
WP_003485887	7.79467	6.54313	7.1689	0.0986248	4.59244e-07	0.0493126	glutamate/gamma-aminobutyrate family transporter YjeM	amino acid metabolism
WP_089865524	7.79467	6.54313	7.1689	0.0986248	4.59244e-07	0.0493126	glycosyltransferase family 2 protein	carbohydrate metabolism
WP_030035910	7.79467	6.54313	7.1689	0.0986248	4.59244e-07	0.0493126	flagellar hook-basal body complex protein	cell motility
WP_095178044	7.79467	6.54313	7.1689	0.0986248	4.59244e-07	0.0493126	Nif3-like dinuclear metal center hexameric protein	cellular processes
WP_095177240	7.79467	6.54313	7.1689	0.0986248	4.59244e-07	0.0493126	MATE family efflux transporter	defense system
WP_012100960	7.79467	6.54313	7.1689	0.0986248	4.59244e-07	0.0493126	electron transfer flavoprotein subunit beta/FixA family protein	energy metabolism
WP_095177497	7.79467	6.54313	7.1689	0.0986248	4.59244e-07	0.0493126	biotin--	metabolism
WP_085333674	7.79467	6.54313	7.1689	0.0986248	4.59244e-07	0.0493126	DJ-1 family protein	metabolism
WP_045887327	7.79467	6.54313	7.1689	0.0986248	4.59244e-07	0.0493126	nucleoside deaminase	nucleotide metabolism
WP_040108554	7.79467	6.54313	7.1689	0.0986248	4.59244e-07	0.0493126	chromosome segregation protein SMC	replication and repair
WP_012704819	7.79467	6.54313	7.1689	0.0986248	4.59244e-07	0.0493126	sporulation transcription factor Spo0A	sporulation
WP_066645866	7.79467	6.54313	7.1689	0.0986248	4.59244e-07	0.0493126	30S ribosomal protein S11	ribosomal
WP_080333594	7.79467	6.54313	7.1689	0.0986248	4.59244e-07	0.0493126	hypothetical protein	hypothetical
WP_043032622	7.35652	6.9821	7.16931	0.0986248	7.60183e-08	0.0493125	methionyl aminopeptidase	amino acid metabolism
WP_085333945	7.35652	6.9821	7.16931	0.0986248	7.60183e-08	0.0493125	formate C-acetyltransferase	carbohydrate metabolism
WP_004441800	7.35652	6.9821	7.16931	0.0986248	7.60183e-08	0.0493125	MBL fold metallo-hydrolase	cellular processes
WP_096044749	7.35652	6.9821	7.16931	0.0986248	7.60183e-08	0.0493125	ArsR family transcriptional regulator	transcription
WP_096045022	7.35652	6.9821	7.16931	0.0986248	7.60183e-08	0.0493125	tRNA uridine-5-carboxymethylaminomethyl(34) synthesis enzyme MnmG	translation
WP_030035019	7.35652	6.9821	7.16931	0.0986248	7.60183e-08	0.0493125	hypothetical protein	hypothetical
WP_003488211	7.29762	7.05693	7.17728	0.0986248	5.16122e-08	0.0493124	bifunctional UDP-N-acetylglucosamine diphosphorylase/glucosamine-1-phosphate N-acetyltransferase GlmU	carbohydrate metabolism
WP_089865799	7.29762	7.05693	7.17728	0.0986248	5.16122e-08	0.0493124	dihydroxyacetone kinase subunit DhaK	lipid metabolism
WP_043031838	7.29762	7.05693	7.17728	0.0986248	5.16122e-08	0.0493124	phospholipase	lipid metabolism
WP_089863986	7.29762	7.05693	7.17728	0.0986248	5.16122e-08	0.0493124	aquaporin family protein	membrane transport
WP_045897835	7.29762	7.05693	7.17728	0.0986248	5.16122e-08	0.0493124	stage V sporulation protein AD	sporulation
WP_041346220	7.29762	7.05693	7.17728	0.0986248	5.16122e-08	0.0493124	molecular chaperone DnaK	stress response
WP_089863062	7.29762	7.05693	7.17728	0.0986248	5.16122e-08	0.0493124	thioredoxin-disulfide reductase	stress response
WP_003486626	7.29762	7.05693	7.17728	0.0986248	5.16122e-08	0.0493124	hypothetical protein	hypothetical
WP_096044105	7.23633	7.1286	7.18246	0.0986248	3.55823e-08	0.0493124	3-phosphoshikimate 1-carboxyvinyltransferase	amino acid metabolism
WP_085333746	7.23633	7.1286	7.18246	0.0986248	3.55823e-08	0.0493124	aspartate--tRNA ligase	amino acid metabolism
WP_003486243	7.23633	7.1286	7.18246	0.0986248	3.55823e-08	0.0493124	PKD domain-containing protein	cellular processes
WP_012100172	7.23633	7.1286	7.18246	0.0986248	3.55823e-08	0.0493124	electron transfer flavoprotein subunit beta/FixA family protein	energy metabolism
WP_085333835	7.23633	7.1286	7.18246	0.0986248	3.55823e-08	0.0493124	NAD(P)/FAD-dependent oxidoreductase	energy metabolism
WP_061325887	7.23633	7.1286	7.18246	0.0986248	3.55823e-08	0.0493124	putative manganese-dependent inorganic diphosphatase	energy metabolism
WP_098927188	7.23633	7.1286	7.18246	0.0986248	3.55823e-08	0.0493124	BCCT family transporter	membrane transport
WP_040108514	7.23633	7.1286	7.18246	0.0986248	3.55823e-08	0.0493124	(4Fe-4S)-binding protein	metabolism
WP_003483372	7.23633	7.1286	7.18246	0.0986248	3.55823e-08	0.0493124	ATP-dependent Clp endopeptidase proteolytic subunit ClpP	stress response
WP_003486249	7.23633	7.1286	7.18246	0.0986248	3.55823e-08	0.0493124	hypothetical protein	hypothetical
WP_003489128	7.23633	7.1286	7.18246	0.0986248	3.55823e-08	0.0493124	hypothetical protein	hypothetical
WP_003357407	7.75106	6.63634	7.1937	0.0986248	3.11262e-07	0.0493126	3-methyl-2-oxobutanoate dehydrogenase subunit VorB	amino acid metabolism
WP_030036670	7.75106	6.63634	7.1937	0.0986248	3.11262e-07	0.0493126	D-alanine--poly(phosphoribitol) ligase subunit DltC	amino acid metabolism
WP_095177353	7.75106	6.63634	7.1937	0.0986248	3.11262e-07	0.0493126	glutaminase A	amino acid metabolism
WP_096043457	7.75106	6.63634	7.1937	0.0986248	3.11262e-07	0.0493126	flagellar biosynthesis protein FlhF	cell motility
WP_089867553	7.75106	6.63634	7.1937	0.0986248	3.11262e-07	0.0493126	LemA family protein	cellular community
WP_089862977	7.75106	6.63634	7.1937	0.0986248	3.11262e-07	0.0493126	cell division protein FtsA	cellular processes
WP_098927021	7.75106	6.63634	7.1937	0.0986248	3.11262e-07	0.0493126	dinitrogenase iron-molybdenum cofactor	energy metabolism
WP_080292094	7.75106	6.63634	7.1937	0.0986248	3.11262e-07	0.0493126	electron transfer flavoprotein subunit alpha/FixB family protein	energy metabolism
WP_096635731	7.75106	6.63634	7.1937	0.0986248	3.11262e-07	0.0493126	pyridoxal 5'-phosphate synthase lyase subunit PdxS	metabolism
WP_003486024	7.75106	6.63634	7.1937	0.0986248	3.11262e-07	0.0493126	pyridoxal phosphate-dependent aminotransferase	metabolism
WP_095178048	7.75106	6.63634	7.1937	0.0986248	3.11262e-07	0.0493126	deoxyguanosinetriphosphate triphosphohydrolase	nucleotide metabolism
WP_089865478	7.75106	6.63634	7.1937	0.0986248	3.11262e-07	0.0493126	hypoxanthine phosphoribosyltransferase	nucleotide metabolism
WP_095177161	7.75106	6.63634	7.1937	0.0986248	3.11262e-07	0.0493126	DNA replication/repair protein RecF	replication and repair
WP_089863861	7.75106	6.63634	7.1937	0.0986248	3.11262e-07	0.0493126	LytR family transcriptional regulator	signal transduction
WP_096635469	7.75106	6.63634	7.1937	0.0986248	3.11262e-07	0.0493126	response regulator	signal transduction
WP_096043190	7.75106	6.63634	7.1937	0.0986248	3.11262e-07	0.0493126	thioether cross-link-forming SCIFF peptide maturase	translation
WP_053818592	7.75106	6.63634	7.1937	0.0986248	3.11262e-07	0.0493126	calcium-translocating P-type ATPase, SERCA-type	transport and catabolism
WP_095177850	7.75106	6.63634	7.1937	0.0986248	3.11262e-07	0.0493126	DegV family protein	transport and catabolism
WP_095177464	7.75106	6.63634	7.1937	0.0986248	3.11262e-07	0.0493126	hypothetical protein	hypothetical
WP_003494633	7.98828	6.44015	7.21422	0.0986248	5.74653e-07	0.0493127	aminoacyl-histidine dipeptidase	amino acid metabolism
WP_095177490	7.98828	6.44015	7.21422	0.0986248	5.74653e-07	0.0493127	YjiH family protein	cellular processes
WP_046656012	7.98828	6.44015	7.21422	0.0986248	5.74653e-07	0.0493127	electron transfer flavoprotein subunit beta/FixA family protein	energy metabolism
WP_011986131	7.98828	6.44015	7.21422	0.0986248	5.74653e-07	0.0493127	FAD-dependent oxidoreductase	energy metabolism
WP_096636026	7.98828	6.44015	7.21422	0.0986248	5.74653e-07	0.0493127	hydroxymethylbilane synthase	energy metabolism
WP_040108366	7.98828	6.44015	7.21422	0.0986248	5.74653e-07	0.0493127	alpha/beta fold hydrolase	folding, sorting, and degradation
WP_095178355	7.98828	6.44015	7.21422	0.0986248	5.74653e-07	0.0493127	precorrin-6Y C5,15-methyltransferase (decarboxylating) subunit CbiT	metabolism
WP_061328189	7.98828	6.44015	7.21422	0.0986248	5.74653e-07	0.0493127	thymidylate synthase	nucleotide metabolism
WP_030032498	7.98828	6.44015	7.21422	0.0986248	5.74653e-07	0.0493127	transcription elongation factor GreA	transcription
WP_053468061	7.98828	6.44015	7.21422	0.0986248	5.74653e-07	0.0493127	hypothetical protein	hypothetical
WP_096636222	7.98828	6.44015	7.21422	0.0986248	5.74653e-07	0.0493127	hypothetical protein	hypothetical
WP_089864891	7.70612	6.72537	7.21575	0.0986248	2.11145e-07	0.0493125	5'-methylthioadenosine/adenosylhomocysteine nucleosidase	amino acid metabolism
WP_061906281	7.70612	6.72537	7.21575	0.0986248	2.11145e-07	0.0493125	aspartate--tRNA ligase	amino acid metabolism
WP_080292240	7.70612	6.72537	7.21575	0.0986248	2.11145e-07	0.0493125	glycine/sarcosine/betaine reductase complex selenoprotein A	amino acid metabolism
WP_003489141	7.70612	6.72537	7.21575	0.0986248	2.11145e-07	0.0493125	ornithine cyclodeaminase	amino acid metabolism
WP_011986559	7.70612	6.72537	7.21575	0.0986248	2.11145e-07	0.0493125	proline iminopeptidase	amino acid metabolism
WP_096634958	7.70612	6.72537	7.21575	0.0986248	2.11145e-07	0.0493125	2-hydroxyglutaryl-CoA dehydratase	carbohydrate metabolism
WP_095177377	7.70612	6.72537	7.21575	0.0986248	2.11145e-07	0.0493125	fructose-bisphosphatase class III	carbohydrate metabolism
WP_095177887	7.70612	6.72537	7.21575	0.0986248	2.11145e-07	0.0493125	flagellar protein	cell motility
WP_096043217	7.70612	6.72537	7.21575	0.0986248	2.11145e-07	0.0493125	rod shape-determining protein MreC	cellular processes
WP_095177212	7.70612	6.72537	7.21575	0.0986248	2.11145e-07	0.0493125	beta-propeller domain-containing protein, methanol dehydrogenase	energy metabolism
WP_095177208	7.70612	6.72537	7.21575	0.0986248	2.11145e-07	0.0493125	lipid kinase	lipid metabolism
WP_061326096	7.70612	6.72537	7.21575	0.0986248	2.11145e-07	0.0493125	phospholipase	lipid metabolism
WP_096044904	7.70612	6.72537	7.21575	0.0986248	2.11145e-07	0.0493125	ABC transporter ATP-binding protein	membrane transport
WP_089867589	7.70612	6.72537	7.21575	0.0986248	2.11145e-07	0.0493125	ABC transporter permease	membrane transport
WP_095178261	7.70612	6.72537	7.21575	0.0986248	2.11145e-07	0.0493125	carbamate kinase	metabolism
WP_096044338	7.70612	6.72537	7.21575	0.0986248	2.11145e-07	0.0493125	CBS domain-containing protein	metabolism
WP_095177905	7.70612	6.72537	7.21575	0.0986248	2.11145e-07	0.0493125	bifunctional hydroxymethylpyrimidine kinase/phosphomethylpyrimidine kinase	nucleotide metabolism
WP_003493174	7.70612	6.72537	7.21575	0.0986248	2.11145e-07	0.0493125	carbon starvation protein A	stress response
WP_096634716	7.70612	6.72537	7.21575	0.0986248	2.11145e-07	0.0493125	protein arginine kinase	stress response
WP_096044058	7.70612	6.72537	7.21575	0.0986248	2.11145e-07	0.0493125	AraC family transcriptional regulator	transcription
WP_012343950	7.70612	6.72537	7.21575	0.0986248	2.11145e-07	0.0493125	translation initiation factor IF-3	translation
WP_096635042	7.70612	6.72537	7.21575	0.0986248	2.11145e-07	0.0493125	hypothetical protein	hypothetical
WP_003489003	7.53396	6.92683	7.23039	0.0986248	2.73636e-09	0.0493124	hypothetical protein	hypothetical
WP_049040950	7.49614	6.96695	7.23154	0.0986248	2.13631e-09	0.0493124	glycerol dehydrogenase	metabolism
WP_012048407	7.65977	6.81047	7.23512	0.0986248	1.4361e-07	0.0493125	methionyl aminopeptidase	amino acid metabolism
WP_065077500	7.65977	6.81047	7.23512	0.0986248	1.4361e-07	0.0493125	cell division protein FtsZ	cellular processes
WP_003493424	7.65977	6.81047	7.23512	0.0986248	1.4361e-07	0.0493125	Rrf2 family transcriptional regulator	energy metabolism
WP_089866439	7.65977	6.81047	7.23512	0.0986248	1.4361e-07	0.0493125	NYN domain-containing protein	folding, sorting, and degradation
WP_061326621	7.65977	6.81047	7.23512	0.0986248	1.4361e-07	0.0493125	lipase	lipid metabolism
WP_089864063	7.65977	6.81047	7.23512	0.0986248	1.4361e-07	0.0493125	(4Fe-4S)-binding protein	metabolism
WP_003485849	7.65977	6.81047	7.23512	0.0986248	1.4361e-07	0.0493125	stage III sporulation protein AE	sporulation
WP_003483970	7.65977	6.81047	7.23512	0.0986248	1.4361e-07	0.0493125	molecular chaperone DnaK	stress response
WP_096635718	7.65977	6.81047	7.23512	0.0986248	1.4361e-07	0.0493125	tRNA (guanosine(37)-N1)-methyltransferase TrmD	translation
WP_030036447	7.65977	6.81047	7.23512	0.0986248	1.4361e-07	0.0493125	cation-transporting P-type ATPase	transport and catabolism
WP_003490225	7.65977	6.81047	7.23512	0.0986248	1.4361e-07	0.0493125	magnesium transporter	transport and catabolism
WP_030035727	7.65977	6.81047	7.23512	0.0986248	1.4361e-07	0.0493125	16S rRNA (cytosine(967)-C(5))-methyltransferase RsmB	ribosomal
WP_030035645	7.65977	6.81047	7.23512	0.0986248	1.4361e-07	0.0493125	30S ribosome-binding factor RbfA	ribosomal
WP_095177829	7.95014	6.53611	7.24312	0.0986248	3.93651e-07	0.0493126	DegT/DnrJ/EryC1/StrS aminotransferase family protein	amino acid metabolism
WP_096635415	7.95014	6.53611	7.24312	0.0986248	3.93651e-07	0.0493126	protein-glutamate O-methyltransferase CheR	cell motility
WP_096635520	7.95014	6.53611	7.24312	0.0986248	3.93651e-07	0.0493126	methyltransferase domain-containing protein	cellular processes
WP_061326112	7.95014	6.53611	7.24312	0.0986248	3.93651e-07	0.0493126	YggS family pyridoxal phosphate-dependent enzyme	cellular processes
WP_096043287	7.95014	6.53611	7.24312	0.0986248	3.93651e-07	0.0493126	EF2563 family selenium-dependent molybdenum hydroxylase system protein	metabolism
WP_030036174	7.95014	6.53611	7.24312	0.0986248	3.93651e-07	0.0493126	NAD-dependent dihydropyrimidine dehydrogenase subunit PreA	nucleotide metabolism
WP_096043291	7.95014	6.53611	7.24312	0.0986248	3.93651e-07	0.0493126	purine permease	nucleotide metabolism
WP_095177661	7.95014	6.53611	7.24312	0.0986248	3.93651e-07	0.0493126	sporulation integral membrane protein YlbJ	sporulation
WP_053469266	7.95014	6.53611	7.24312	0.0986248	3.93651e-07	0.0493126	molecular chaperone DnaK	stress response
WP_089866095	7.95014	6.53611	7.24312	0.0986248	3.93651e-07	0.0493126	DUF1934 domain-containing protein	unknown
WP_003356889	7.95014	6.53611	7.24312	0.0986248	3.93651e-07	0.0493126	hypothetical protein	hypothetical
WP_095177394	7.95014	6.53611	7.24312	0.0986248	3.93651e-07	0.0493126	hypothetical protein	hypothetical
WP_096045123	7.61193	6.89184	7.25189	0.0986248	9.8846e-08	0.0493125	phosphoglucosamine mutase	carbohydrate metabolism
WP_089867344	7.61193	6.89184	7.25189	0.0986248	9.8846e-08	0.0493125	cell wall-binding repeat-containing protein	cellular processes
WP_072586640	7.61193	6.89184	7.25189	0.0986248	9.8846e-08	0.0493125	V-type ATP synthase subunit I	energy metabolism
WP_014521244	7.61193	6.89184	7.25189	0.0986248	9.8846e-08	0.0493125	ribonuclease Y	folding, sorting, and degradation
WP_003487744	7.61193	6.89184	7.25189	0.0986248	9.8846e-08	0.0493125	ABC transporter permease	membrane transport
WP_003490237	7.61193	6.89184	7.25189	0.0986248	9.8846e-08	0.0493125	flavin reductase	metabolism
WP_096044643	7.61193	6.89184	7.25189	0.0986248	9.8846e-08	0.0493125	DEAD/DEAH box helicase	replication and repair
WP_003488503	7.61193	6.89184	7.25189	0.0986248	9.8846e-08	0.0493125	carbon starvation protein A	stress response
WP_045897528	7.61193	6.89184	7.25189	0.0986248	9.8846e-08	0.0493125	co-chaperone GroES	stress response
WP_049042019	7.61193	6.89184	7.25189	0.0986248	9.8846e-08	0.0493125	AraC family transcriptional regulator	transcription
WP_085333957	7.61193	6.89184	7.25189	0.0986248	9.8846e-08	0.0493125	hypothetical protein	hypothetical
WP_096045266	7.61193	6.89184	7.25189	0.0986248	9.8846e-08	0.0493125	hypothetical protein	hypothetical
WP_030035791	8.07069	6.44756	7.25913	0.0986248	3.65195e-08	0.0493124	DegV family protein	transport and catabolism
WP_003358004	7.56251	6.96972	7.26612	0.0986248	6.77855e-08	0.0493125	GatB/YqeY domain-containing protein	amino acid metabolism
WP_045516052	7.56251	6.96972	7.26612	0.0986248	6.77855e-08	0.0493125	membrane protein	cellular processes
WP_078991472	7.56251	6.96972	7.26612	0.0986248	6.77855e-08	0.0493125	V-type ATP synthase subunit A	energy metabolism
WP_061325892	7.56251	6.96972	7.26612	0.0986248	6.77855e-08	0.0493125	V-type ATP synthase subunit I	energy metabolism
WP_061326053	7.56251	6.96972	7.26612	0.0986248	6.77855e-08	0.0493125	ABC transporter permease	membrane transport
WP_096044215	7.56251	6.96972	7.26612	0.0986248	6.77855e-08	0.0493125	copper-translocating P-type ATPase	membrane transport
WP_003357654	7.56251	6.96972	7.26612	0.0986248	6.77855e-08	0.0493125	peptide ABC transporter substrate-binding protein	membrane transport
WP_096635397	7.56251	6.96972	7.26612	0.0986248	6.77855e-08	0.0493125	2-iminoacetate synthase ThiH	metabolism
WP_012100175	7.56251	6.96972	7.26612	0.0986248	6.77855e-08	0.0493125	CoA transferase	metabolism
WP_043031825	7.56251	6.96972	7.26612	0.0986248	6.77855e-08	0.0493125	NADH-dependent alcohol dehydrogenase	metabolism
WP_096043295	7.56251	6.96972	7.26612	0.0986248	6.77855e-08	0.0493125	YgeY family selenium metabolism-linked hydrolase	metabolism
WP_003361831	7.56251	6.96972	7.26612	0.0986248	6.77855e-08	0.0493125	DNA topoisomerase (ATP-hydrolyzing) subunit B	replication and repair
WP_089867546	7.56251	6.96972	7.26612	0.0986248	6.77855e-08	0.0493125	endonuclease III	replication and repair
WP_042385496	7.56251	6.96972	7.26612	0.0986248	6.77855e-08	0.0493125	recombinase RecA	replication and repair
WP_012101163	7.56251	6.96972	7.26612	0.0986248	6.77855e-08	0.0493125	sensor histidine kinase	signal transduction
WP_004441617	7.56251	6.96972	7.26612	0.0986248	6.77855e-08	0.0493125	transcriptional repressor	transcription
WP_003491331	7.56251	6.96972	7.26612	0.0986248	6.77855e-08	0.0493125	tRNA pseudouridine(55) synthase TruB	translation
WP_012101129	7.56251	6.96972	7.26612	0.0986248	6.77855e-08	0.0493125	50S ribosomal protein L15	ribosomal
WP_003361289	7.56251	6.96972	7.26612	0.0986248	6.77855e-08	0.0493125	DUF342 domain-containing protein	unknown
WP_061328522	7.56251	6.96972	7.26612	0.0986248	6.77855e-08	0.0493125	hypothetical protein, partial	hypothetical
WP_095178397	7.91097	6.62802	7.2695	0.0986248	2.69906e-07	0.0493126	threonine synthase	amino acid metabolism
WP_095177840	7.91097	6.62802	7.2695	0.0986248	2.69906e-07	0.0493126	flagellar basal body protein FliL	cell motility
WP_095177438	7.91097	6.62802	7.2695	0.0986248	2.69906e-07	0.0493126	hydroxymethylbilane synthase	energy metabolism
WP_089864677	7.91097	6.62802	7.2695	0.0986248	2.69906e-07	0.0493126	membrane protein insertion efficiency factor YidD	folding, sorting, and degradation
WP_003494919	7.91097	6.62802	7.2695	0.0986248	2.69906e-07	0.0493126	RNA-binding protein	genetic information processing
WP_095177448	7.91097	6.62802	7.2695	0.0986248	2.69906e-07	0.0493126	ECF transporter S component	membrane transport
WP_012344500	7.91097	6.62802	7.2695	0.0986248	2.69906e-07	0.0493126	2-oxoglutarate ferredoxin oxidoreductase subunit gamma	metabolism
WP_035110644	7.91097	6.62802	7.2695	0.0986248	2.69906e-07	0.0493126	ribose-phosphate diphosphokinase	metabolism
WP_095177888	7.91097	6.62802	7.2695	0.0986248	2.69906e-07	0.0493126	carbon storage regulator	stress response
WP_061328336	7.91097	6.62802	7.2695	0.0986248	2.69906e-07	0.0493126	AAA family ATPase	translation
WP_089864142	7.91097	6.62802	7.2695	0.0986248	2.69906e-07	0.0493126	ribosome biogenesis GTPase YlqF	translation
WP_053467854	7.91097	6.62802	7.2695	0.0986248	2.69906e-07	0.0493126	ribosome-associated translation inhibitor RaiA	translation
WP_095178313	7.91097	6.62802	7.2695	0.0986248	2.69906e-07	0.0493126	hypothetical protein	hypothetical
WP_096635364	7.91097	6.62802	7.2695	0.0986248	2.69906e-07	0.0493126	hypothetical protein	hypothetical
WP_072584520	7.51139	7.04433	7.27786	0.0986248	4.66343e-08	0.0493124	YggS family pyridoxal phosphate-dependent enzyme	cellular processes
WP_021135900	7.51139	7.04433	7.27786	0.0986248	4.66343e-08	0.0493124	electron transfer flavoprotein subunit alpha/FixB family protein	energy metabolism
WP_003493885	7.51139	7.04433	7.27786	0.0986248	4.66343e-08	0.0493124	electron transfer flavoprotein subunit beta/FixA family protein	energy metabolism
WP_096044213	7.51139	7.04433	7.27786	0.0986248	4.66343e-08	0.0493124	ABC transporter ATP-binding protein	membrane transport
WP_003489392	7.51139	7.04433	7.27786	0.0986248	4.66343e-08	0.0493124	ferrous iron transport protein A	membrane transport
WP_042384710	7.51139	7.04433	7.27786	0.0986248	4.66343e-08	0.0493124	flavodoxin-dependent (E)-4-hydroxy-3-methylbut-2-enyl-diphosphate synthase	metabolism
WP_049042235	7.51139	7.04433	7.27786	0.0986248	4.66343e-08	0.0493124	NADH:ubiquinone oxidoreductase	metabolism
WP_095178304	7.51139	7.04433	7.27786	0.0986248	4.66343e-08	0.0493124	stage II sporulation protein E	sporulation
WP_025776485	7.51139	7.04433	7.27786	0.0986248	4.66343e-08	0.0493124	stage III sporulation protein AG	sporulation
WP_099839726	7.51139	7.04433	7.27786	0.0986248	4.66343e-08	0.0493124	stage V sporulation protein D	sporulation
WP_030034909	7.51139	7.04433	7.27786	0.0986248	4.66343e-08	0.0493124	RNA polymerase subunit sigma	transcription
WP_096043257	7.45845	7.11588	7.28716	0.0986248	3.24613e-08	0.0493124	aminotransferase class V-fold PLP-dependent enzyme	amino acid metabolism
WP_085333834	7.45845	7.11588	7.28716	0.0986248	3.24613e-08	0.0493124	phosphoenolpyruvate--protein phosphotransferase	carbohydrate metabolism
WP_003488186	7.45845	7.11588	7.28716	0.0986248	3.24613e-08	0.0493124	XRE family transcriptional regulator	cellular community
WP_061292516	7.45845	7.11588	7.28716	0.0986248	3.24613e-08	0.0493124	YjiH family protein	cellular processes
WP_099837411	7.45845	7.11588	7.28716	0.0986248	3.24613e-08	0.0493124	FAD/NAD(P)-binding oxidoreductase	energy metabolism
WP_003495293	7.45845	7.11588	7.28716	0.0986248	3.24613e-08	0.0493124	Fe-S cluster assembly scaffold protein NifU	energy metabolism
WP_003484649	7.45845	7.11588	7.28716	0.0986248	3.24613e-08	0.0493124	RNA polymerase sporulation sigma factor SigK	sporulation
WP_072586686	7.45845	7.11588	7.28716	0.0986248	3.24613e-08	0.0493124	DegV family protein	transport and catabolism
WP_096043785	7.45845	7.11588	7.28716	0.0986248	3.24613e-08	0.0493124	potassium/proton antiporter	transport and catabolism
WP_003487114	7.45845	7.11588	7.28716	0.0986248	3.24613e-08	0.0493124	hypothetical protein	hypothetical
WP_096636143	8.18847	6.38739	7.28793	0.0986248	4.60268e-08	0.0493124	cell wall-binding repeat-containing protein	cellular processes
WP_049040824	8.18847	6.38739	7.28793	0.0986248	4.60268e-08	0.0493124	manganese catalase family protein	metabolism
WP_050607070	7.87075	6.71603	7.29339	0.0986248	1.85662e-07	0.0493125	ornithine carbamoyltransferase	amino acid metabolism
WP_099840007	7.87075	6.71603	7.29339	0.0986248	1.85662e-07	0.0493125	chemotaxis protein CheA	cell motility
WP_096044695	7.87075	6.71603	7.29339	0.0986248	1.85662e-07	0.0493125	methyl-accepting chemotaxis protein	cell motility
WP_096636141	7.87075	6.71603	7.29339	0.0986248	1.85662e-07	0.0493125	AcrB/AcrD/AcrF family protein	defense system
WP_033060851	7.87075	6.71603	7.29339	0.0986248	1.85662e-07	0.0493125	diaminopropionate ammonia-lyase	energy metabolism
WP_089867668	7.87075	6.71603	7.29339	0.0986248	1.85662e-07	0.0493125	LTA synthase family protein	lipid metabolism
WP_011098677	7.87075	6.71603	7.29339	0.0986248	1.85662e-07	0.0493125	BMP family ABC transporter substrate-binding protein	membrane transport
WP_035110646	7.87075	6.71603	7.29339	0.0986248	1.85662e-07	0.0493125	pur operon repressor	nucleotide metabolism
WP_003485899	7.87075	6.71603	7.29339	0.0986248	1.85662e-07	0.0493125	pyrimidine-nucleoside phosphorylase	nucleotide metabolism
WP_095178353	7.87075	6.71603	7.29339	0.0986248	1.85662e-07	0.0493125	DNA-binding protein	replication and repair
WP_024933808	7.87075	6.71603	7.29339	0.0986248	1.85662e-07	0.0493125	sporulation protein YtfJ	sporulation
WP_042384679	7.40358	7.18455	7.29406	0.0986248	2.26111e-08	0.0493124	D-proline reductase (dithiol) proprotein PrdA	amino acid metabolism
WP_043032546	7.40358	7.18455	7.29406	0.0986248	2.26111e-08	0.0493124	glutamate synthase (NADPH), homotetrameric	amino acid metabolism
WP_003483915	7.40358	7.18455	7.29406	0.0986248	2.26111e-08	0.0493124	ribosomal-processing cysteine protease Prp	amino acid metabolism
WP_096045178	7.40358	7.18455	7.29406	0.0986248	2.26111e-08	0.0493124	cyclic beta 1-2 glucan synthetase	carbohydrate metabolism
WP_096045318	7.40358	7.18455	7.29406	0.0986248	2.26111e-08	0.0493124	phospho-sugar mutase	carbohydrate metabolism
WP_042384135	7.40358	7.18455	7.29406	0.0986248	2.26111e-08	0.0493124	UDP-N-acetylmuramate dehydrogenase	carbohydrate metabolism
WP_096044954	7.40358	7.18455	7.29406	0.0986248	2.26111e-08	0.0493124	cyanophycinase	energy metabolism
WP_014521376	7.40358	7.18455	7.29406	0.0986248	2.26111e-08	0.0493124	Fe-S cluster assembly scaffold protein NifU	energy metabolism
WP_045897761	7.40358	7.18455	7.29406	0.0986248	2.26111e-08	0.0493124	Fe-S cluster assembly scaffold protein NifU	energy metabolism
WP_046869950	7.40358	7.18455	7.29406	0.0986248	2.26111e-08	0.0493124	acetyltransferase	metabolism
WP_003487752	7.40358	7.18455	7.29406	0.0986248	2.26111e-08	0.0493124	spore photoproduct lyase	sporulation
WP_093461121	7.40358	7.18455	7.29406	0.0986248	2.26111e-08	0.0493124	hypothetical protein	hypothetical
WP_053468859	8.43933	6.15034	7.29483	0.0986248	1.25854e-07	0.0493125	50S ribosomal protein L24	ribosomal
WP_003487127	7.34662	7.25055	7.29859	0.0986248	1.59443e-08	0.0493124	pyruvate', 'ferredoxin (flavodoxin) oxidoreductase	carbohydrate metabolism
WP_095177758	7.34662	7.25055	7.29859	0.0986248	1.59443e-08	0.0493124	FprA family A-type flavoprotein	energy metabolism
WP_043031436	7.34662	7.25055	7.29859	0.0986248	1.59443e-08	0.0493124	radical SAM protein	metabolism
WP_085333752	7.34662	7.25055	7.29859	0.0986248	1.59443e-08	0.0493124	GTPase HflX	nucleotide metabolism
WP_003488228	7.34662	7.25055	7.29859	0.0986248	1.59443e-08	0.0493124	nucleoside triphosphate pyrophosphohydrolase	nucleotide metabolism
WP_003486948	7.34662	7.25055	7.29859	0.0986248	1.59443e-08	0.0493124	xanthine dehydrogenase molybdenum-binding subunit XdhA	nucleotide metabolism
WP_012047887	7.34662	7.25055	7.29859	0.0986248	1.59443e-08	0.0493124	RNA polymerase sporulation sigma factor SigK	sporulation
WP_096045129	7.34662	7.25055	7.29859	0.0986248	1.59443e-08	0.0493124	Na+/H+ antiporter NhaC family protein	transport and catabolism
WP_040109372	7.34662	7.25055	7.29859	0.0986248	1.59443e-08	0.0493124	DUF3298 domain-containing protein	unknown
WP_003483122	7.34662	7.25055	7.29859	0.0986248	1.59443e-08	0.0493124	hypothetical protein	hypothetical
WP_003489481	7.34662	7.25055	7.29859	0.0986248	1.59443e-08	0.0493124	hypothetical protein	hypothetical
WP_043030886	7.34662	7.25055	7.29859	0.0986248	1.59443e-08	0.0493124	hypothetical protein	hypothetical
WP_061325496	8.09055	6.53068	7.31062	0.0986248	3.38459e-07	0.0493126	aminopeptidase	amino acid metabolism
WP_030036767	8.09055	6.53068	7.31062	0.0986248	3.38459e-07	0.0493126	2-hydroxyglutaryl-CoA dehydratase	carbohydrate metabolism
WP_061326469	8.09055	6.53068	7.31062	0.0986248	3.38459e-07	0.0493126	methyl-accepting chemotaxis protein	cell motility
WP_089867297	8.09055	6.53068	7.31062	0.0986248	3.38459e-07	0.0493126	Mur ligase family protein	cell motility
WP_040108497	8.09055	6.53068	7.31062	0.0986248	3.38459e-07	0.0493126	electron transfer flavoprotein subunit alpha/FixB family protein	energy metabolism
WP_011098980	8.09055	6.53068	7.31062	0.0986248	3.38459e-07	0.0493126	electron transfer flavoprotein subunit beta/FixA family protein	energy metabolism
WP_003496067	8.09055	6.53068	7.31062	0.0986248	3.38459e-07	0.0493126	oleate hydratase	lipid metabolism
WP_053467302	8.09055	6.53068	7.31062	0.0986248	3.38459e-07	0.0493126	ATP-binding protein	metabolism
WP_030037290	8.09055	6.53068	7.31062	0.0986248	3.38459e-07	0.0493126	DNA-directed RNA polymerase subunit beta'	replication and repair
WP_058010055	8.09055	6.53068	7.31062	0.0986248	3.38459e-07	0.0493126	MFS transporter	signal transduction
WP_066616725	8.09055	6.53068	7.31062	0.0986248	3.38459e-07	0.0493126	30S ribosomal protein S11	ribosomal
WP_021135633	8.09008	6.53432	7.3122	0.0986248	3.2103e-07	0.0493126	hypothetical protein	hypothetical
WP_061326869	7.82939	6.80032	7.31485	0.0986248	1.2631e-07	0.0493125	alanine racemase	amino acid metabolism
WP_023438755	7.82939	6.80032	7.31485	0.0986248	1.2631e-07	0.0493125	aspartate aminotransferase family protein	amino acid metabolism
WP_095178220	7.82939	6.80032	7.31485	0.0986248	1.2631e-07	0.0493125	diaminopimelate decarboxylase	amino acid metabolism
WP_003484039	7.82939	6.80032	7.31485	0.0986248	1.2631e-07	0.0493125	thiamine-binding protein	amino acid metabolism
WP_053467871	7.82939	6.80032	7.31485	0.0986248	1.2631e-07	0.0493125	class II fructose-1,6-bisphosphate aldolase	carbohydrate metabolism
WP_096634992	7.82939	6.80032	7.31485	0.0986248	1.2631e-07	0.0493125	polysaccharide biosynthesis protein	cellular community
WP_003359795	7.82939	6.80032	7.31485	0.0986248	1.2631e-07	0.0493125	N(5)-(carboxyethyl)ornithine synthase	energy metabolism
WP_033058039	7.82939	6.80032	7.31485	0.0986248	1.2631e-07	0.0493125	ABC transporter ATP-binding protein	membrane transport
WP_003490611	7.82939	6.80032	7.31485	0.0986248	1.2631e-07	0.0493125	acetyl-CoA C-acetyltransferase	metabolism
WP_089863644	7.82939	6.80032	7.31485	0.0986248	1.2631e-07	0.0493125	methenyltetrahydrofolate cyclohydrolase	metabolism
WP_030033010	7.82939	6.80032	7.31485	0.0986248	1.2631e-07	0.0493125	nicotinate phosphoribosyltransferase	metabolism
WP_012100363	7.82939	6.80032	7.31485	0.0986248	1.2631e-07	0.0493125	recombinase RecA	replication and repair
WP_003358896	7.82939	6.80032	7.31485	0.0986248	1.2631e-07	0.0493125	sporulation transcription factor Spo0A	sporulation
WP_003488443	7.82939	6.80032	7.31485	0.0986248	1.2631e-07	0.0493125	hemerythrin	transport and catabolism
WP_096635158	7.82939	6.80032	7.31485	0.0986248	1.2631e-07	0.0493125	sodium-dependent transporter	transport and catabolism
WP_089863249	7.82939	6.80032	7.31485	0.0986248	1.2631e-07	0.0493125	peptidylprolyl isomerase	virulence
WP_089868142	7.82939	6.80032	7.31485	0.0986248	1.2631e-07	0.0493125	hypothetical protein	hypothetical
WP_061328997	7.93729	6.69474	7.31602	0.0986248	9.38902e-09	0.0493124	hypothetical protein, partial	hypothetical
WP_095177248	8.14063	6.49186	7.31624	0.0986248	2.66986e-08	0.0493124	hypothetical protein	hypothetical
WP_003487173	7.78684	6.88109	7.33396	0.0986248	8.77639e-08	0.0493125	aspartate 4-decarboxylase	amino acid metabolism
WP_096045062	7.78684	6.88109	7.33396	0.0986248	8.77639e-08	0.0493125	glutamine synthetase	amino acid metabolism
WP_003401327	7.78684	6.88109	7.33396	0.0986248	8.77639e-08	0.0493125	pyruvate:ferredoxin (flavodoxin) oxidoreductase	carbohydrate metabolism
WP_089867346	7.78684	6.88109	7.33396	0.0986248	8.77639e-08	0.0493125	cell wall-binding repeat-containing protein	cellular processes
WP_095178366	7.78684	6.88109	7.33396	0.0986248	8.77639e-08	0.0493125	Stk1 family PASTA domain-containing Ser/Thr kinase	cellular processes
WP_053338558	7.78684	6.88109	7.33396	0.0986248	8.77639e-08	0.0493125	electron transfer flavoprotein subunit beta/FixA family protein	energy metabolism
WP_045898708	7.78684	6.88109	7.33396	0.0986248	8.77639e-08	0.0493125	4-hydroxy-tetrahydrodipicolinate synthase	metabolism
WP_030032801	7.78684	6.88109	7.33396	0.0986248	8.77639e-08	0.0493125	ATP-binding protein	metabolism
WP_096635062	7.78684	6.88109	7.33396	0.0986248	8.77639e-08	0.0493125	TIGR03960 family B12-binding radical SAM protein	metabolism
WP_003488019	7.78684	6.88109	7.33396	0.0986248	8.77639e-08	0.0493125	hypothetical protein	hypothetical
WP_030034653	7.78684	6.88109	7.33396	0.0986248	8.77639e-08	0.0493125	hypothetical protein	hypothetical
WP_049042076	8.05502	6.62119	7.33811	0.0986248	2.35104e-07	0.0493125	aminopeptidase	amino acid metabolism
WP_096635675	8.05502	6.62119	7.33811	0.0986248	2.35104e-07	0.0493125	diguanylate cyclase	cellular community
WP_089863825	8.05502	6.62119	7.33811	0.0986248	2.35104e-07	0.0493125	rod shape-determining protein MreC	cellular processes
WP_053468850	8.05502	6.62119	7.33811	0.0986248	2.35104e-07	0.0493125	sulfite exporter TauE/SafE family protein	cellular processes
WP_003362941	8.05502	6.62119	7.33811	0.0986248	2.35104e-07	0.0493125	recombination protein RecR	replication and repair
WP_089864515	8.05502	6.62119	7.33811	0.0986248	2.35104e-07	0.0493125	EamA/RhaT family transporter	transport and catabolism
WP_095177318	8.05502	6.62119	7.33811	0.0986248	2.35104e-07	0.0493125	hypothetical protein	hypothetical
WP_024931619	7.74303	6.95852	7.35077	0.0986248	6.08811e-08	0.0493124	pyruvate kinase	carbohydrate metabolism
WP_045885744	7.74303	6.95852	7.35077	0.0986248	6.08811e-08	0.0493124	XRE family transcriptional regulator	cellular community
WP_089868090	7.74303	6.95852	7.35077	0.0986248	6.08811e-08	0.0493124	[FeFe] hydrogenase H-cluster radical SAM maturase HydE	metabolism
WP_003490192	7.74303	6.95852	7.35077	0.0986248	6.08811e-08	0.0493124	aldehyde dehydrogenase	metabolism
WP_003488241	7.74303	6.95852	7.35077	0.0986248	6.08811e-08	0.0493124	hypoxanthine phosphoribosyltransferase	nucleotide metabolism
WP_096044234	7.74303	6.95852	7.35077	0.0986248	6.08811e-08	0.0493124	xanthine dehydrogenase molybdenum-binding subunit XdhA	nucleotide metabolism
WP_061309937	7.74303	6.95852	7.35077	0.0986248	6.08811e-08	0.0493124	stage V sporulation protein D	sporulation
WP_003357647	7.74303	6.95852	7.35077	0.0986248	6.08811e-08	0.0493124	50S ribosomal protein L10	ribosomal
WP_096044257	7.75945	6.94933	7.35439	0.0986248	2.10702e-09	0.0493124	exopolysaccharide biosynthesis protein	cellular community
WP_089864959	8.01861	6.70807	7.36334	0.0986248	1.62872e-07	0.0493125	aminopeptidase P family protein	amino acid metabolism
WP_095178029	8.01861	6.70807	7.36334	0.0986248	1.62872e-07	0.0493125	L-serine ammonia-lyase, iron-sulfur-dependent, subunit beta	amino acid metabolism
WP_095178309	8.01861	6.70807	7.36334	0.0986248	1.62872e-07	0.0493125	UDP-N-acetylmuramate--L-alanine ligase	amino acid metabolism
WP_089866062	8.01861	6.70807	7.36334	0.0986248	1.62872e-07	0.0493125	ribose 5-phosphate isomerase B	carbohydrate metabolism
WP_089867543	8.01861	6.70807	7.36334	0.0986248	1.62872e-07	0.0493125	1-acyl-sn-glycerol-3-phosphate acyltransferase	lipid metabolism
WP_096045211	8.01861	6.70807	7.36334	0.0986248	1.62872e-07	0.0493125	fatty acid--CoA ligase	lipid metabolism
WP_095177449	8.01861	6.70807	7.36334	0.0986248	1.62872e-07	0.0493125	alpha-ribazole-5-phosphate synthase	metabolism
WP_061327931	8.01861	6.70807	7.36334	0.0986248	1.62872e-07	0.0493125	phosphomethylpyrimidine synthase ThiC	nucleotide metabolism
WP_096635579	8.01861	6.70807	7.36334	0.0986248	1.62872e-07	0.0493125	30S ribosomal protein S1	ribosomal
WP_035111817	8.01861	6.70807	7.36334	0.0986248	1.62872e-07	0.0493125	50S ribosomal protein L7/L12	ribosomal
WP_030036941	8.01813	6.70922	7.36367	0.0986248	1.57439e-07	0.0493125	lactate dehydrogenase	carbohydrate metabolism
WP_043032548	7.69789	7.0328	7.36535	0.0986248	4.22593e-08	0.0493124	pyruvate carboxylase	carbohydrate metabolism
WP_012704520	7.69789	7.0328	7.36535	0.0986248	4.22593e-08	0.0493124	pyruvate:ferredoxin (flavodoxin) oxidoreductase	carbohydrate metabolism
WP_003484353	7.69789	7.0328	7.36535	0.0986248	4.22593e-08	0.0493124	chemotaxis protein CheC	cell motility
WP_072586960	7.69789	7.0328	7.36535	0.0986248	4.22593e-08	0.0493124	electron transfer flavoprotein subunit beta/FixA family protein	energy metabolism
WP_012704065	7.69789	7.0328	7.36535	0.0986248	4.22593e-08	0.0493124	V-type ATP synthase subunit A	energy metabolism
WP_040107965	7.69789	7.0328	7.36535	0.0986248	4.22593e-08	0.0493124	copper-translocating P-type ATPase	membrane transport
WP_089863025	7.69789	7.0328	7.36535	0.0986248	4.22593e-08	0.0493124	hypothetical protein	hypothetical
WP_089863797	8.20735	6.54775	7.37755	0.0986248	1.80114e-08	0.0493124	DNA helicase RecQ	replication and repair
WP_003483090	7.65134	7.10413	7.37774	0.0986248	2.96339e-08	0.0493124	6-phosphofructokinase	carbohydrate metabolism
WP_030034589	7.65134	7.10413	7.37774	0.0986248	2.96339e-08	0.0493124	GGDEF domain-containing protein	cellular community
WP_096044269	7.65134	7.10413	7.37774	0.0986248	2.96339e-08	0.0493124	sensor domain-containing diguanylate cyclase	cellular community
WP_033066564	7.65134	7.10413	7.37774	0.0986248	2.96339e-08	0.0493124	NAD(P)/FAD-dependent oxidoreductase	energy metabolism
WP_096043225	7.65134	7.10413	7.37774	0.0986248	2.96339e-08	0.0493124	GTPase ObgE	nucleotide metabolism
WP_030036094	7.65134	7.10413	7.37774	0.0986248	2.96339e-08	0.0493124	DNA topoisomerase IV subunit A	replication and repair
WP_096044936	7.65134	7.10413	7.37774	0.0986248	2.96339e-08	0.0493124	stage II sporulation protein D	sporulation
WP_061334109	7.65134	7.10413	7.37774	0.0986248	2.96339e-08	0.0493124	AAA family ATPase	translation
WP_096043571	7.65134	7.10413	7.37774	0.0986248	2.96339e-08	0.0493124	tRNA pseudouridine(55) synthase TruB	translation
WP_045896191	7.65134	7.10413	7.37774	0.0986248	2.96339e-08	0.0493124	DegV family protein	transport and catabolism
WP_031369701	7.65134	7.10413	7.37774	0.0986248	2.96339e-08	0.0493124	50S ribosomal protein L7A, partial	ribosomal
WP_003485806	7.65134	7.10413	7.37774	0.0986248	2.96339e-08	0.0493124	hypothetical protein	hypothetical
WP_003357299	8.18394	6.58356	7.38375	0.0986248	1.51247e-08	0.0493124	50S ribosomal protein L2	ribosomal
WP_061326006	7.98128	6.79146	7.38637	0.0986248	1.12591e-07	0.0493125	aminopeptidase	amino acid metabolism
WP_089863574	7.98128	6.79146	7.38637	0.0986248	1.12591e-07	0.0493125	homoserine kinase	amino acid metabolism
WP_096636289	7.98128	6.79146	7.38637	0.0986248	1.12591e-07	0.0493125	UDP-N-acetylmuramoyl-L-alanine--D-glutamate ligase	amino acid metabolism
WP_003400682	7.98128	6.79146	7.38637	0.0986248	1.12591e-07	0.0493125	2-hydroxyglutaryl-CoA dehydratase	carbohydrate metabolism
WP_003359288	7.98128	6.79146	7.38637	0.0986248	1.12591e-07	0.0493125	flagellar motor switch protein FliM	cell motility
WP_095177681	7.98128	6.79146	7.38637	0.0986248	1.12591e-07	0.0493125	RIP metalloprotease RseP	cellular community
WP_041348827	7.98128	6.79146	7.38637	0.0986248	1.12591e-07	0.0493125	DivIVA domain-containing protein	cellular processes
WP_089863368	7.98128	6.79146	7.38637	0.0986248	1.12591e-07	0.0493125	ATP-dependent metallopeptidase FtsH/Yme1/Tma family protein	defense system
WP_089865853	7.98128	6.79146	7.38637	0.0986248	1.12591e-07	0.0493125	MATE family efflux transporter	defense system
WP_029451618	7.98128	6.79146	7.38637	0.0986248	1.12591e-07	0.0493125	cytochrome c551	energy metabolism
WP_012100959	7.98128	6.79146	7.38637	0.0986248	1.12591e-07	0.0493125	electron transfer flavoprotein subunit alpha/FixB family protein	energy metabolism
WP_072586156	7.98128	6.79146	7.38637	0.0986248	1.12591e-07	0.0493125	electron transfer flavoprotein subunit beta/FixA family protein	energy metabolism
WP_003357327	7.98128	6.79146	7.38637	0.0986248	1.12591e-07	0.0493125	RNase adaptor protein RapZ	folding, sorting, and degradation
WP_089864426	7.98128	6.79146	7.38637	0.0986248	1.12591e-07	0.0493125	pur operon repressor	nucleotide metabolism
WP_011098401	7.98128	6.79146	7.38637	0.0986248	1.12591e-07	0.0493125	recombination protein RecR	replication and repair
WP_061327685	7.98128	6.79146	7.38637	0.0986248	1.12591e-07	0.0493125	MFS transporter	signal transduction
WP_099840067	7.60328	7.17268	7.38798	0.0986248	2.08119e-08	0.0493124	D-proline reductase (dithiol) proprotein PrdA	amino acid metabolism
WP_049042869	7.60328	7.17268	7.38798	0.0986248	2.08119e-08	0.0493124	D-proline reductase (dithiol) proprotein PrdA, partial	amino acid metabolism
WP_045518012	7.60328	7.17268	7.38798	0.0986248	2.08119e-08	0.0493124	methionyl aminopeptidase	amino acid metabolism
WP_030035104	7.60328	7.17268	7.38798	0.0986248	2.08119e-08	0.0493124	Ni/Fe hydrogenase	energy metabolism
WP_003484014	7.60328	7.17268	7.38798	0.0986248	2.08119e-08	0.0493124	Crp/Fnr family transcriptional regulator	environmental information processing
WP_096636116	7.60328	7.17268	7.38798	0.0986248	2.08119e-08	0.0493124	amino acid ABC transporter substrate-binding protein	membrane transport
WP_061294272	7.60328	7.17268	7.38798	0.0986248	2.08119e-08	0.0493124	peptidase T	metabolism
WP_045521113	7.60328	7.17268	7.38798	0.0986248	2.08119e-08	0.0493124	peptide deformylase	metabolism
WP_033061460	7.60328	7.17268	7.38798	0.0986248	2.08119e-08	0.0493124	DNA polymerase III subunit alpha	replication and repair
WP_061311154	7.60328	7.17268	7.38798	0.0986248	2.08119e-08	0.0493124	RNA polymerase sporulation sigma factor SigK	sporulation
WP_072586743	7.60328	7.17268	7.38798	0.0986248	2.08119e-08	0.0493124	RNA polymerase sporulation sigma factor SigK	sporulation
WP_003491944	7.60328	7.17268	7.38798	0.0986248	2.08119e-08	0.0493124	ribosome-associated translation inhibitor RaiA	translation
WP_042384902	7.55362	7.23861	7.39612	0.0986248	1.47689e-08	0.0493124	alanine--glyoxylate aminotransferase family protein	amino acid metabolism
WP_096044714	7.55362	7.23861	7.39612	0.0986248	1.47689e-08	0.0493124	fructose-bisphosphatase class III	carbohydrate metabolism
WP_049041064	7.55362	7.23861	7.39612	0.0986248	1.47689e-08	0.0493124	lipoate--protein ligase	lipid metabolism
WP_033058328	7.55362	7.23861	7.39612	0.0986248	1.47689e-08	0.0493124	thiol peroxidase	stress response
WP_061327889	7.55362	7.23861	7.39612	0.0986248	1.47689e-08	0.0493124	hypothetical protein	hypothetical
WP_053467643	8.18605	6.61572	7.40088	0.0986248	2.05721e-07	0.0493125	cysteine desulfurase NifS	amino acid metabolism
WP_003496652	8.18605	6.61572	7.40088	0.0986248	2.05721e-07	0.0493125	phosphomethylpyrimidine synthase ThiC	nucleotide metabolism
WP_089864688	8.18605	6.61572	7.40088	0.0986248	2.05721e-07	0.0493125	DNA polymerase III subunit beta	replication and repair
WP_053467447	8.18605	6.61572	7.40088	0.0986248	2.05721e-07	0.0493125	sensor histidine kinase	signal transduction
WP_003405705	8.18605	6.61572	7.40088	0.0986248	2.05721e-07	0.0493125	spore coat protein	sporulation
WP_030033467	8.18605	6.61572	7.40088	0.0986248	2.05721e-07	0.0493125	GntR family transcriptional regulator	transcription
WP_033051777	8.16015	6.64393	7.40204	0.0986248	1.06535e-08	0.0493124	50S ribosomal protein L1, partial	ribosomal
WP_003487840	7.50225	7.3021	7.40217	0.0986248	1.04028e-08	0.0493124	methionine adenosyltransferase	amino acid metabolism
WP_003490131	7.50225	7.3021	7.40217	0.0986248	1.04028e-08	0.0493124	exochitinase	carbohydrate metabolism
WP_061906515	7.50225	7.3021	7.40217	0.0986248	1.04028e-08	0.0493124	RnfABCDGE type electron transport complex subunit B	energy metabolism
WP_061326441	7.50225	7.3021	7.40217	0.0986248	1.04028e-08	0.0493124	YitT family protein	stress response
WP_003488054	7.50225	7.3021	7.40217	0.0986248	1.04028e-08	0.0493124	tRNA uridine-5-carboxymethylaminomethyl(34) synthesis enzyme MnmG	translation
WP_096045303	7.44906	7.36328	7.40617	0.0986248	7.41186e-09	0.0493124	collagen-like protein	cellular processes
WP_043031712	7.44906	7.36328	7.40617	0.0986248	7.41186e-09	0.0493124	cytochrome P450	energy metabolism
WP_085333551	7.44906	7.36328	7.40617	0.0986248	7.41186e-09	0.0493124	bifunctional oligoribonuclease/PAP phosphatase NrnA	metabolism
WP_096044439	7.44906	7.36328	7.40617	0.0986248	7.41186e-09	0.0493124	glycerol dehydrogenase	metabolism
WP_096043942	7.44906	7.36328	7.40617	0.0986248	7.41186e-09	0.0493124	M3 family oligoendopeptidase	metabolism
WP_095178014	7.44906	7.36328	7.40617	0.0986248	7.41186e-09	0.0493124	cadmium-translocating P-type ATPase	transport and catabolism
WP_003490759	7.44906	7.36328	7.40617	0.0986248	7.41186e-09	0.0493124	Na+/H+ antiporter NhaC family protein	transport and catabolism
WP_003487124	7.44906	7.36328	7.40617	0.0986248	7.41186e-09	0.0493124	YdiU family protein	unknown
WP_095178221	7.94298	6.87152	7.40725	0.0986248	7.85219e-08	0.0493125	M18 family aminopeptidase	amino acid metabolism
WP_041345783	7.94298	6.87152	7.40725	0.0986248	7.85219e-08	0.0493125	proline iminopeptidase	amino acid metabolism
WP_061311497	7.94298	6.87152	7.40725	0.0986248	7.85219e-08	0.0493125	pyruvate:ferredoxin (flavodoxin) oxidoreductase	carbohydrate metabolism
WP_095177841	7.94298	6.87152	7.40725	0.0986248	7.85219e-08	0.0493125	chemotaxis protein MotB	cell motility
WP_095177889	7.94298	6.87152	7.40725	0.0986248	7.85219e-08	0.0493125	flagellar assembly protein FliW	cell motility
WP_030036053	7.94298	6.87152	7.40725	0.0986248	7.85219e-08	0.0493125	flagellar motor switch phosphatase FliY	cell motility
WP_035142196	7.94298	6.87152	7.40725	0.0986248	7.85219e-08	0.0493125	electron transfer flavoprotein subunit beta/FixA family protein, partial	energy metabolism
WP_096636321	7.94298	6.87152	7.40725	0.0986248	7.85219e-08	0.0493125	FAD-dependent oxidoreductase	energy metabolism
WP_061327630	7.94298	6.87152	7.40725	0.0986248	7.85219e-08	0.0493125	signal recognition particle-docking protein FtsY	folding, sorting, and degradation
WP_012704236	7.94298	6.87152	7.40725	0.0986248	7.85219e-08	0.0493125	CoA transferase	metabolism
WP_095177654	7.94298	6.87152	7.40725	0.0986248	7.85219e-08	0.0493125	peptidase	metabolism
WP_095177702	7.94298	6.87152	7.40725	0.0986248	7.85219e-08	0.0493125	pyridoxal phosphate-dependent aminotransferase	metabolism
WP_095177799	7.94298	6.87152	7.40725	0.0986248	7.85219e-08	0.0493125	purine-nucleoside phosphorylase	nucleotide metabolism
WP_095177800	7.94298	6.87152	7.40725	0.0986248	7.85219e-08	0.0493125	site-specific tyrosine recombinase XerD	replication and repair
WP_095177775	7.94298	6.87152	7.40725	0.0986248	7.85219e-08	0.0493125	molecular chaperone HtpG	stress response
WP_089864704	7.94298	6.87152	7.40725	0.0986248	7.85219e-08	0.0493125	DNA-binding response regulator	transcription
WP_053467232	7.94298	6.87152	7.40725	0.0986248	7.85219e-08	0.0493125	ribosome biogenesis GTPase Der	translation
WP_045886473	7.94298	6.87152	7.40725	0.0986248	7.85219e-08	0.0493125	SsrA-binding protein	translation
WP_089867175	7.94298	6.87152	7.40725	0.0986248	7.85219e-08	0.0493125	hypothetical protein	hypothetical
WP_045520689	7.90365	6.94841	7.42603	0.0986248	5.46041e-08	0.0493124	3-dehydroquinate synthase	amino acid metabolism
WP_061326762	7.90365	6.94841	7.42603	0.0986248	5.46041e-08	0.0493124	Asp-tRNA(Asn)/Glu-tRNA(Gln) amidotransferase subunit GatB	amino acid metabolism
WP_095178072	7.90365	6.94841	7.42603	0.0986248	5.46041e-08	0.0493124	D-alanyl-D-alanine carboxypeptidase	amino acid metabolism
WP_089867550	7.90365	6.94841	7.42603	0.0986248	5.46041e-08	0.0493124	competence/damage-inducible protein A	bacterial secretion system
WP_096635500	7.90365	6.94841	7.42603	0.0986248	5.46041e-08	0.0493124	flagellar biosynthesis protein FlhB	cell motility
WP_030037172	7.90365	6.94841	7.42603	0.0986248	5.46041e-08	0.0493124	dicarboxylate/amino acid:cation symporter	membrane transport
WP_003406103	7.90365	6.94841	7.42603	0.0986248	5.46041e-08	0.0493124	DNA gyrase subunit A	replication and repair
WP_014519423	7.90365	6.94841	7.42603	0.0986248	5.46041e-08	0.0493124	DNA replication/repair protein RecF	replication and repair
WP_061328384	7.90365	6.94841	7.42603	0.0986248	5.46041e-08	0.0493124	transcription-repair coupling factor	replication and repair
WP_058009070	7.90365	6.94841	7.42603	0.0986248	5.46041e-08	0.0493124	ribosome-recycling factor	translation
WP_095177354	7.90365	6.94841	7.42603	0.0986248	5.46041e-08	0.0493124	Na+/H+ antiporter NhaC family protein	transport and catabolism
WP_025775628	7.90365	6.94841	7.42603	0.0986248	5.46041e-08	0.0493124	50S ribosomal protein L3, partial	ribosomal
WP_061327980	7.90365	6.94841	7.42603	0.0986248	5.46041e-08	0.0493124	hypothetical protein	hypothetical
WP_061326799	8.1528	6.70139	7.4271	0.0986248	1.43212e-07	0.0493125	glutamate synthase (NADPH), homotetrameric	amino acid metabolism
WP_096636279	8.1528	6.70139	7.4271	0.0986248	1.43212e-07	0.0493125	methionine--tRNA ligase	amino acid metabolism
WP_053467273	8.1528	6.70139	7.4271	0.0986248	1.43212e-07	0.0493125	cyanophycin synthetase	energy metabolism
WP_061326916	8.1528	6.70139	7.4271	0.0986248	1.43212e-07	0.0493125	NAD(P)/FAD-dependent oxidoreductase	energy metabolism
WP_095178122	8.1528	6.70139	7.4271	0.0986248	1.43212e-07	0.0493125	UDP-3-O-(3-hydroxymyristoyl)glucosamine N-acyltransferase	glycan biosynthesis and metabolism
WP_033060803	8.1528	6.70139	7.4271	0.0986248	1.43212e-07	0.0493125	hydrogenase maturation nickel metallochaperone HypA	metabolism
WP_034585976	8.1528	6.70139	7.4271	0.0986248	1.43212e-07	0.0493125	elongation factor Tu	translation
WP_003488294	8.08639	6.77957	7.43298	0.0986248	4.99876e-09	0.0493124	peptidase T	metabolism
WP_042384483	7.73919	7.12913	7.43416	0.0986248	6.37543e-11	0.0493124	hypothetical protein	hypothetical
[truncated: 2,572 more rows]

## Sheet: HEART MIDDLE V. LATE
HEART MIDDLE V. LATE
ncbi nr protein	deseq logFC	edger logFC	mean logFC	deseq FDR	edger FDR	mean FDR	ncbi annotation	pathway
WP_026052280	-5.92979	-9.46532	-7.69755	0.0986248	4.7012e-08	0.0493124	troponin	cell motility
WP_094410484	-6.42295	-8.14582	-7.28439	0.0987017	3.23248e-10	0.0493508	cytochrome b	energy metabolism
WP_006973859	-4.72926	-8.25968	-6.49447	0.098954	0.000544008	0.049749	malate dehydrogenase	carbohydrate metabolism
WP_069134452	-4.22016	-7.77187	-5.99601	0.0988455	0.00203784	0.0504417	molecular chaperone DnaK	stress response
WP_021130704	-3.24716	-6.77949	-5.01332	0.0986248	0.014085	0.0563549	F0F1 ATP synthase subunit beta	energy metabolism
WP_037527609	-2.99776	-6.51175	-4.75475	0.0986248	0.0190273	0.0588261	F0F1 ATP synthase subunit alpha	energy metabolism
WP_063516743	-3.58751	-5.54066	-4.56408	0.0986248	2.73205e-05	0.0493261	molecular chaperone HtpG	stress response
WP_077251455	-2.61101	-6.1265	-4.36876	0.0988455	0.0430258	0.0709357	fibronectin type III domain-containing protein	extracellular
WP_017455638	-2.55246	-6.09223	-4.32235	0.0986248	0.039686	0.0691554	EF-hand domain-containing protein, partial	transport and catabolism
WP_087526148	-3.33535	-5.16159	-4.24847	0.0986248	1.07335e-07	0.0493125	type I glyceraldehyde-3-phosphate dehydrogenase	carbohydrate metabolism
WP_099868255	-2.97378	-5.30161	-4.1377	0.0987017	2.76857e-05	0.0493647	F0F1 ATP synthase subunit alpha	energy metabolism
WP_078511784	-3.1052	-5.05803	-4.08161	0.0987017	5.44385e-06	0.0493536	fructose-bisphosphate aldolase class I	carbohydrate metabolism
WP_065989959	-2.28033	-5.7993	-4.03981	0.0986248	0.0634264	0.0810256	calcium-translocating P-type ATPase, PMCA-type	transport and catabolism
WP_051590037	-2.27153	-3.97626	-3.12389	0.0987017	0.0356218	0.0671617	cation-translocating P-type ATPase	transport and catabolism
WP_030036941	6.28399	3.76383	5.02391	0.0986248	0.0688178	0.0837213	lactate dehydrogenase	carbohydrate metabolism
WP_045519855	6.53987	3.7547	5.14728	0.0986248	0.0665382	0.0825815	GHKL domain-containing protein	environmental information processing
WP_053469335	6.87155	3.96851	5.42003	0.0986248	0.0462246	0.0724247	cation transporter	transport and catabolism
WP_089863501	6.67221	4.24159	5.4569	0.0986248	0.0312381	0.0649314	DNA helicase PcrA	replication and repair
WP_096044902	7.15838	4.72675	5.94257	0.0986248	0.0133139	0.0559694	Cro/Cl family transcriptional regulator	transcription
WP_072587305	7.52451	4.60106	6.06278	0.0986248	0.015864	0.0572444	aminopeptidase	amino acid metabolism
WP_089862931	6.76899	5.56065	6.16482	0.0987017	0.0506457	0.0746737	ACT domain-containing protein	amino acid metabolism
WP_099839365	6.76899	5.56065	6.16482	0.0987017	0.0506457	0.0746737	amino acid permease	amino acid metabolism
WP_053467888	6.76899	5.56065	6.16482	0.0987017	0.0506457	0.0746737	aminopeptidase	amino acid metabolism
WP_089865147	6.76899	5.56065	6.16482	0.0987017	0.0506457	0.0746737	argininosuccinate lyase	amino acid metabolism
WP_030033008	6.76899	5.56065	6.16482	0.0987017	0.0506457	0.0746737	cysteine hydrolase	amino acid metabolism
WP_003496329	6.76899	5.56065	6.16482	0.0987017	0.0506457	0.0746737	diaminopimelate epimerase	amino acid metabolism
WP_079005917	6.76899	5.56065	6.16482	0.0987017	0.0506457	0.0746737	glycine reductase	amino acid metabolism
WP_012704386	6.76899	5.56065	6.16482	0.0987017	0.0506457	0.0746737	GNAT family N-acetyltransferase	amino acid metabolism
WP_061328594	6.76899	5.56065	6.16482	0.0987017	0.0506457	0.0746737	GNAT family N-acetyltransferase	amino acid metabolism
WP_089866296	6.76899	5.56065	6.16482	0.0987017	0.0506457	0.0746737	hut operon positive regulator HutP	amino acid metabolism
WP_003494672	6.76899	5.56065	6.16482	0.0987017	0.0506457	0.0746737	knotted carbamoyltransferase YgeW	amino acid metabolism
WP_003495278	6.76899	5.56065	6.16482	0.0987017	0.0506457	0.0746737	ornithine cyclodeaminase family protein	amino acid metabolism
WP_089868075	6.76899	5.56065	6.16482	0.0987017	0.0506457	0.0746737	S-ribosylhomocysteine lyase	amino acid metabolism
WP_045517928	6.76899	5.56065	6.16482	0.0987017	0.0506457	0.0746737	thiamine pyridinylase	amino acid metabolism
WP_012343626	6.76899	5.56065	6.16482	0.0987017	0.0506457	0.0746737	type I methionyl aminopeptidase	amino acid metabolism
WP_053469125	6.76899	5.56065	6.16482	0.0987017	0.0506457	0.0746737	protein translocase subunit SecD	bacterial secretion system
WP_027625954	6.76899	5.56065	6.16482	0.0987017	0.0506457	0.0746737	carbohydrate-binding protein	carbohydrate metabolism
WP_096043913	6.76899	5.56065	6.16482	0.0987017	0.0506457	0.0746737	glycosyl transferase family 2	carbohydrate metabolism
WP_096045273	6.76899	5.56065	6.16482	0.0987017	0.0506457	0.0746737	glycyl radical protein	carbohydrate metabolism
WP_096636268	6.76899	5.56065	6.16482	0.0987017	0.0506457	0.0746737	PRD domain-containing protein	carbohydrate metabolism
WP_063600785	6.76899	5.56065	6.16482	0.0987017	0.0506457	0.0746737	pyruvate:ferredoxin (flavodoxin) oxidoreductase	carbohydrate metabolism
WP_061906004	6.76899	5.56065	6.16482	0.0987017	0.0506457	0.0746737	chemotaxis protein CheV	cell motility
WP_061311478	6.76899	5.56065	6.16482	0.0987017	0.0506457	0.0746737	flagellin	cell motility
WP_096635473	6.76899	5.56065	6.16482	0.0987017	0.0506457	0.0746737	flagellin	cell motility
WP_003362893	6.76899	5.56065	6.16482	0.0987017	0.0506457	0.0746737	leucine-rich repeat domain-containing protein	cellular processes
WP_089863082	6.76899	5.56065	6.16482	0.0987017	0.0506457	0.0746737	AbrB/MazE/SpoVT family DNA-binding domain-containing protein	defense system
WP_030032845	6.76899	5.56065	6.16482	0.0987017	0.0506457	0.0746737	cyanophycin synthetase	energy metabolism
WP_003494677	6.76899	5.56065	6.16482	0.0987017	0.0506457	0.0746737	diaminopropionate ammonia-lyase	energy metabolism
WP_061316502	6.76899	5.56065	6.16482	0.0987017	0.0506457	0.0746737	FAD-dependent oxidoreductase	energy metabolism
WP_033059697	6.76899	5.56065	6.16482	0.0987017	0.0506457	0.0746737	nitroreductase family protein	energy metabolism
WP_031368653	6.76899	5.56065	6.16482	0.0987017	0.0506457	0.0746737	ribonuclease, partial	folding, sorting, and degradation
WP_095178335	6.76899	5.56065	6.16482	0.0987017	0.0506457	0.0746737	murein L,D-transpeptidase	glycan biosynthesis and metabolism
WP_078023465	6.76899	5.56065	6.16482	0.0987017	0.0506457	0.0746737	CDP-diacylglycerol--serine O-phosphatidyltransferase	lipid metabolism
WP_053818426	6.76899	5.56065	6.16482	0.0987017	0.0506457	0.0746737	class I SAM-dependent methyltransferase	lipid metabolism
WP_061905854	6.76899	5.56065	6.16482	0.0987017	0.0506457	0.0746737	ABC transporter ATP-binding protein	membrane transport
WP_003405113	6.76899	5.56065	6.16482	0.0987017	0.0506457	0.0746737	ferrous iron transporter A	membrane transport
WP_003400501	6.76899	5.56065	6.16482	0.0987017	0.0506457	0.0746737	PTS sugar transporter subunit IIC	membrane transport
WP_003495647	6.76899	5.56065	6.16482	0.0987017	0.0506457	0.0746737	TrkH family potassium uptake protein	membrane transport
WP_030036739	6.76899	5.56065	6.16482	0.0987017	0.0506457	0.0746737	4-hydroxy-tetrahydrodipicolinate synthase	metabolism
WP_095177431	6.76899	5.56065	6.16482	0.0987017	0.0506457	0.0746737	adenosylcobinamide-GDP ribazoletransferase	metabolism
WP_061311183	6.76899	5.56065	6.16482	0.0987017	0.0506457	0.0746737	bifunctional oligoribonuclease/PAP phosphatase NrnA	metabolism
WP_030036820	6.76899	5.56065	6.16482	0.0987017	0.0506457	0.0746737	crotonase	metabolism
WP_099840350	6.76899	5.56065	6.16482	0.0987017	0.0506457	0.0746737	peptidase M4 family protein, partial	metabolism
WP_061312135	6.76899	5.56065	6.16482	0.0987017	0.0506457	0.0746737	radical SAM protein	metabolism
WP_012047945	6.76899	5.56065	6.16482	0.0987017	0.0506457	0.0746737	YgeY family selenium metabolism-linked hydrolase	metabolism
WP_030036408	6.76899	5.56065	6.16482	0.0987017	0.0506457	0.0746737	cytidine deaminase	nucleotide metabolism
WP_096635104	6.76899	5.56065	6.16482	0.0987017	0.0506457	0.0746737	HDIG domain-containing protein	nucleotide metabolism
WP_053467164	6.76899	5.56065	6.16482	0.0987017	0.0506457	0.0746737	MazG-like family protein	nucleotide metabolism
WP_015926176	6.76899	5.56065	6.16482	0.0987017	0.0506457	0.0746737	nucleotidyltransferase domain-containing protein	nucleotide metabolism
WP_035141254	6.76899	5.56065	6.16482	0.0987017	0.0506457	0.0746737	pur operon repressor	nucleotide metabolism
WP_089865051	6.76899	5.56065	6.16482	0.0987017	0.0506457	0.0746737	purine-nucleoside phosphorylase	nucleotide metabolism
WP_089866083	6.76899	5.56065	6.16482	0.0987017	0.0506457	0.0746737	thymidine kinase	nucleotide metabolism
WP_089865953	6.76899	5.56065	6.16482	0.0987017	0.0506457	0.0746737	ATP-dependent helicase	replication and repair
WP_061326083	6.76899	5.56065	6.16482	0.0987017	0.0506457	0.0746737	DNA mismatch repair protein MutS	replication and repair
WP_061319735	6.76899	5.56065	6.16482	0.0987017	0.0506457	0.0746737	DNA topoisomerase (ATP-hydrolyzing) subunit B	replication and repair
WP_015358018	6.76899	5.56065	6.16482	0.0987017	0.0506457	0.0746737	DNA-directed RNA polymerase subunit beta	replication and repair
WP_096635544	6.76899	5.56065	6.16482	0.0987017	0.0506457	0.0746737	exodeoxyribonuclease III	replication and repair
WP_061326470	6.76899	5.56065	6.16482	0.0987017	0.0506457	0.0746737	helicase-exonuclease AddAB subunit AddA	replication and repair
WP_063555349	6.76899	5.56065	6.16482	0.0987017	0.0506457	0.0746737	helix-turn-helix domain-containing protein	replication and repair
WP_049043123	6.76899	5.56065	6.16482	0.0987017	0.0506457	0.0746737	restriction endonuclease subunit S	replication and repair
WP_061325108	6.76899	5.56065	6.16482	0.0987017	0.0506457	0.0746737	sensor histidine kinase	signal transduction
WP_095177495	6.76899	5.56065	6.16482	0.0987017	0.0506457	0.0746737	sensor histidine kinase	signal transduction
WP_096636328	6.76899	5.56065	6.16482	0.0987017	0.0506457	0.0746737	aspartyl-phosphate phosphatase Spo0E family protein	sporulation
WP_089868179	6.76899	5.56065	6.16482	0.0987017	0.0506457	0.0746737	ATP-dependent Clp protease ATP-binding subunit	stress response
WP_050606549	6.76899	5.56065	6.16482	0.0987017	0.0506457	0.0746737	chaperonin GroEL	stress response
WP_053469494	6.76899	5.56065	6.16482	0.0987017	0.0506457	0.0746737	redox-regulated ATPase YchF	stress response
WP_085296119	6.76899	5.56065	6.16482	0.0987017	0.0506457	0.0746737	thioredoxin-disulfide reductase, partial	stress response
WP_095178315	6.76899	5.56065	6.16482	0.0987017	0.0506457	0.0746737	DNA-binding response regulator	transcription
WP_035109143	6.76899	5.56065	6.16482	0.0987017	0.0506457	0.0746737	RNA polymerase sigma factor RpoD	transcription
WP_003357836	6.76899	5.56065	6.16482	0.0987017	0.0506457	0.0746737	YebC/PmpR family DNA-binding transcriptional regulator	transcription
WP_053469260	7.65017	4.72211	6.18614	0.0986248	0.0126149	0.0556198	stage II sporulation protein P	sporulation
WP_004451550	6.6903	5.72942	6.20986	0.0987017	0.0430258	0.0708637	2-hydroxyacyl-CoA dehydratase	amino acid metabolism
WP_061328723	6.6903	5.72942	6.20986	0.0987017	0.0430258	0.0708637	aspartate aminotransferase	amino acid metabolism
WP_089864836	6.6903	5.72942	6.20986	0.0987017	0.0430258	0.0708637	DegT/DnrJ/EryC1/StrS aminotransferase family protein	amino acid metabolism
WP_085333310	6.6903	5.72942	6.20986	0.0987017	0.0430258	0.0708637	glutamate/gamma-aminobutyrate family transporter YjeM	amino acid metabolism
WP_061328399	6.6903	5.72942	6.20986	0.0987017	0.0430258	0.0708637	glutamine synthetase	amino acid metabolism
WP_065078043	6.6903	5.72942	6.20986	0.0987017	0.0430258	0.0708637	knotted carbamoyltransferase YgeW	amino acid metabolism
WP_049042811	6.6903	5.72942	6.20986	0.0987017	0.0430258	0.0708637	prolyl-tRNA synthetase	amino acid metabolism
WP_096634825	6.6903	5.72942	6.20986	0.0987017	0.0430258	0.0708637	ribosomal-protein-alanine N-acetyltransferase	amino acid metabolism
WP_096636294	6.6903	5.72942	6.20986	0.0987017	0.0430258	0.0708637	UDP-N-acetylmuramate--L-alanine ligase	amino acid metabolism
WP_061325476	6.6903	5.72942	6.20986	0.0987017	0.0430258	0.0708637	class II fructose-1,6-bisphosphate aldolase	carbohydrate metabolism
WP_089864437	6.6903	5.72942	6.20986	0.0987017	0.0430258	0.0708637	HAD family phosphatase	carbohydrate metabolism
WP_030035854	6.6903	5.72942	6.20986	0.0987017	0.0430258	0.0708637	HPr kinase/phosphorylase	carbohydrate metabolism
WP_099839322	6.6903	5.72942	6.20986	0.0987017	0.0430258	0.0708637	phosphate butyryltransferase	carbohydrate metabolism
WP_095177770	6.6903	5.72942	6.20986	0.0987017	0.0430258	0.0708637	chemotaxis protein	cell motility
WP_089864785	6.6903	5.72942	6.20986	0.0987017	0.0430258	0.0708637	flagellar biosynthetic protein FliQ	cell motility
WP_096635429	6.6903	5.72942	6.20986	0.0987017	0.0430258	0.0708637	flagellar protein	cell motility
WP_003492065	6.6903	5.72942	6.20986	0.0987017	0.0430258	0.0708637	flagellin	cell motility
WP_030032519	6.6903	5.72942	6.20986	0.0987017	0.0430258	0.0708637	polysaccharide biosynthesis protein	cellular community
WP_012048271	6.6903	5.72942	6.20986	0.0987017	0.0430258	0.0708637	desulfoferrodoxin	defense system
WP_076172532	6.6903	5.72942	6.20986	0.0987017	0.0430258	0.0708637	electron transfer flavoprotein subunit beta/FixA family protein	energy metabolism
WP_085321688	6.6903	5.72942	6.20986	0.0987017	0.0430258	0.0708637	FAD/NAD(P)-binding oxidoreductase	energy metabolism
WP_003361337	6.6903	5.72942	6.20986	0.0987017	0.0430258	0.0708637	3-oxoacyl-ACP reductase	fatty acid metabolism
WP_085280399	6.6903	5.72942	6.20986	0.0987017	0.0430258	0.0708637	ribonuclease E/G	folding, sorting, and degradation
WP_011099478	6.6903	5.72942	6.20986	0.0987017	0.0430258	0.0708637	signal recognition particle protein	folding, sorting, and degradation
WP_089866721	6.6903	5.72942	6.20986	0.0987017	0.0430258	0.0708637	ferredoxin	lipid metabolism
WP_061309533	6.6903	5.72942	6.20986	0.0987017	0.0430258	0.0708637	lipase	lipid metabolism
WP_095177342	6.6903	5.72942	6.20986	0.0987017	0.0430258	0.0708637	LTA synthase family protein	lipid metabolism
WP_003493556	6.6903	5.72942	6.20986	0.0987017	0.0430258	0.0708637	ABC transporter ATP-binding protein	membrane transport
WP_089863131	6.6903	5.72942	6.20986	0.0987017	0.0430258	0.0708637	ABC transporter ATP-binding protein	membrane transport
WP_096636216	6.6903	5.72942	6.20986	0.0987017	0.0430258	0.0708637	ABC transporter ATP-binding protein	membrane transport
WP_095177219	6.6903	5.72942	6.20986	0.0987017	0.0430258	0.0708637	ABC transporter permease	membrane transport
WP_003486929	6.6903	5.72942	6.20986	0.0987017	0.0430258	0.0708637	heme ABC transporter substrate-binding protein IsdE	membrane transport
WP_003495797	6.6903	5.72942	6.20986	0.0987017	0.0430258	0.0708637	PDZ domain-containing protein	membrane transport
WP_023439311	6.6903	5.72942	6.20986	0.0987017	0.0430258	0.0708637	sodium/glutamate symporter	membrane transport
WP_041744713	6.6903	5.72942	6.20986	0.0987017	0.0430258	0.0708637	sodium/glutamate symporter	membrane transport
WP_003495511	6.6903	5.72942	6.20986	0.0987017	0.0430258	0.0708637	carbon-monoxide dehydrogenase catalytic subunit	metabolism
WP_089863319	6.6903	5.72942	6.20986	0.0987017	0.0430258	0.0708637	CBS domain-containing protein	metabolism
WP_033058557	6.6903	5.72942	6.20986	0.0987017	0.0430258	0.0708637	dihydrolipoyl dehydrogenase	metabolism
WP_061906637	6.6903	5.72942	6.20986	0.0987017	0.0430258	0.0708637	dihydrolipoyl dehydrogenase	metabolism
WP_096636282	6.6903	5.72942	6.20986	0.0987017	0.0430258	0.0708637	hydrolase	metabolism
WP_096045067	6.6903	5.72942	6.20986	0.0987017	0.0430258	0.0708637	radical SAM protein	metabolism
WP_096636464	6.6903	5.72942	6.20986	0.0987017	0.0430258	0.0708637	transglutaminase domain-containing protein	metabolism
WP_089867265	6.6903	5.72942	6.20986	0.0987017	0.0430258	0.0708637	DNA adenine methylase	nucleotide metabolism
WP_095177806	6.6903	5.72942	6.20986	0.0987017	0.0430258	0.0708637	NAD(+)/NADH kinase	nucleotide metabolism
WP_003494675	6.6903	5.72942	6.20986	0.0987017	0.0430258	0.0708637	purine permease	nucleotide metabolism
WP_030036321	6.6903	5.72942	6.20986	0.0987017	0.0430258	0.0708637	xanthine dehydrogenase	nucleotide metabolism
WP_045540587	6.6903	5.72942	6.20986	0.0987017	0.0430258	0.0708637	ATP-dependent helicase	replication and repair
WP_095559160	6.6903	5.72942	6.20986	0.0987017	0.0430258	0.0708637	DNA topoisomerase III, partial	replication and repair
WP_063556274	6.6903	5.72942	6.20986	0.0987017	0.0430258	0.0708637	IS200/IS605 family transposase	replication and repair
WP_095177556	6.6903	5.72942	6.20986	0.0987017	0.0430258	0.0708637	IS200/IS605 family transposase	replication and repair
WP_099840295	6.6903	5.72942	6.20986	0.0987017	0.0430258	0.0708637	Mini-ribonuclease 3	replication and repair
WP_010238921	6.6903	5.72942	6.20986	0.0987017	0.0430258	0.0708637	recombination protein RecR	replication and repair
WP_096635576	6.6903	5.72942	6.20986	0.0987017	0.0430258	0.0708637	site-specific tyrosine recombinase XerD	replication and repair
WP_078023139	6.6903	5.72942	6.20986	0.0987017	0.0430258	0.0708637	type I DNA topoisomerase	replication and repair
WP_003399551	6.6903	5.72942	6.20986	0.0987017	0.0430258	0.0708637	type IIA DNA topoisomerase subunit B	replication and repair
WP_003486042	6.6903	5.72942	6.20986	0.0987017	0.0430258	0.0708637	tyrosine recombinase XerC	replication and repair
WP_011099922	6.6903	5.72942	6.20986	0.0987017	0.0430258	0.0708637	response regulator	signal transduction
WP_096044903	6.6903	5.72942	6.20986	0.0987017	0.0430258	0.0708637	RNA polymerase factor sigma-54	signal transduction
WP_004441448	6.6903	5.72942	6.20986	0.0987017	0.0430258	0.0708637	sigma-54-dependent Fis family transcriptional regulator	signal transduction
WP_066674841	6.6903	5.72942	6.20986	0.0987017	0.0430258	0.0708637	septation protein SpoVG	sporulation
WP_045887530	6.6903	5.72942	6.20986	0.0987017	0.0430258	0.0708637	spore gernimation protein	sporulation
WP_061318429	6.6903	5.72942	6.20986	0.0987017	0.0430258	0.0708637	stage III sporulation protein AD	sporulation
WP_003399431	6.6903	5.72942	6.20986	0.0987017	0.0430258	0.0708637	YlmC/YmxH family sporulation protein	sporulation
WP_035141343	6.6903	5.72942	6.20986	0.0987017	0.0430258	0.0708637	peptide chain release factor 3	translation
WP_089867496	6.6903	5.72942	6.20986	0.0987017	0.0430258	0.0708637	ribosome biogenesis GTPase Der	translation
WP_003488579	6.6903	5.72942	6.20986	0.0987017	0.0430258	0.0708637	DegV family protein	transport and catabolism
WP_099838930	6.6903	5.72942	6.20986	0.0987017	0.0430258	0.0708637	DegV family protein	transport and catabolism
WP_030034693	6.6903	5.72942	6.20986	0.0987017	0.0430258	0.0708637	hemolysin D	virulence
WP_095177515	6.60728	5.88658	6.24693	0.0987017	0.0363587	0.0675302	alanine dehydrogenase	amino acid metabolism
WP_061326345	6.60728	5.88658	6.24693	0.0987017	0.0363587	0.0675302	asparagine--tRNA ligase	amino acid metabolism
WP_095177194	6.60728	5.88658	6.24693	0.0987017	0.0363587	0.0675302	D-alanine--D-alanine ligase	amino acid metabolism
WP_099839957	6.60728	5.88658	6.24693	0.0987017	0.0363587	0.0675302	DegT/DnrJ/EryC1/StrS family aminotransferase	amino acid metabolism
WP_058009680	6.60728	5.88658	6.24693	0.0987017	0.0363587	0.0675302	glycine reductase	amino acid metabolism
WP_053466747	6.60728	5.88658	6.24693	0.0987017	0.0363587	0.0675302	GNAT family N-acetyltransferase	amino acid metabolism
WP_066895763	6.60728	5.88658	6.24693	0.0987017	0.0363587	0.0675302	methionine adenosyltransferase	amino acid metabolism
WP_089865993	6.60728	5.88658	6.24693	0.0987017	0.0363587	0.0675302	serine/threonine protein phosphatase	amino acid metabolism
WP_031369250	6.60728	5.88658	6.24693	0.0987017	0.0363587	0.0675302	preprotein translocase subunit SecY, partial	bacterial secretion system
WP_011948010	6.60728	5.88658	6.24693	0.0987017	0.0363587	0.0675302	class II fructose-1,6-bisphosphate aldolase	carbohydrate metabolism
WP_078991948	6.60728	5.88658	6.24693	0.0987017	0.0363587	0.0675302	gfo/Idh/MocA family oxidoreductase	carbohydrate metabolism
WP_096635494	6.60728	5.88658	6.24693	0.0987017	0.0363587	0.0675302	chemotaxis protein MotB	cell motility
WP_043032146	6.60728	5.88658	6.24693	0.0987017	0.0363587	0.0675302	flagellar biosynthesis protein FlhF	cell motility
WP_012100568	6.60728	5.88658	6.24693	0.0987017	0.0363587	0.0675302	flagellar motor switch phosphatase FliY	cell motility
WP_061329027	6.60728	5.88658	6.24693	0.0987017	0.0363587	0.0675302	flagellar motor switch protein FliM	cell motility
WP_003361746	6.60728	5.88658	6.24693	0.0987017	0.0363587	0.0675302	methyl-accepting chemotaxis protein	cell motility
WP_011949001	6.60728	5.88658	6.24693	0.0987017	0.0363587	0.0675302	XRE family transcriptional regulator	cellular community
WP_030034704	6.60728	5.88658	6.24693	0.0987017	0.0363587	0.0675302	cell division protein FtsL	cellular processes
WP_096636137	6.60728	5.88658	6.24693	0.0987017	0.0363587	0.0675302	cell wall-binding repeat-containing protein	cellular processes
WP_089864797	6.60728	5.88658	6.24693	0.0987017	0.0363587	0.0675302	MinD/ParA family protein	cellular processes
WP_072586772	6.60728	5.88658	6.24693	0.0987017	0.0363587	0.0675302	Stk1 family PASTA domain-containing Ser/Thr kinase	cellular processes
WP_003485631	6.60728	5.88658	6.24693	0.0987017	0.0363587	0.0675302	antibiotic acetyltransferase	defense system
WP_096044986	6.60728	5.88658	6.24693	0.0987017	0.0363587	0.0675302	MATE family efflux transporter	defense system
WP_003356388	6.60728	5.88658	6.24693	0.0987017	0.0363587	0.0675302	type II toxin-antitoxin system PemK/MazF family toxin	defense system
WP_061325562	6.60728	5.88658	6.24693	0.0987017	0.0363587	0.0675302	cyanophycin synthetase	energy metabolism
WP_003488934	6.60728	5.88658	6.24693	0.0987017	0.0363587	0.0675302	FAD-dependent oxidoreductase	energy metabolism
WP_061325785	6.60728	5.88658	6.24693	0.0987017	0.0363587	0.0675302	flavodoxin	energy metabolism
WP_099840020	6.60728	5.88658	6.24693	0.0987017	0.0363587	0.0675302	Rrf2 family transcriptional regulator	energy metabolism
WP_080316985	6.60728	5.88658	6.24693	0.0987017	0.0363587	0.0675302	V-type ATP synthase subunit A	energy metabolism
WP_030035883	6.60728	5.88658	6.24693	0.0987017	0.0363587	0.0675302	V-type ATP synthase subunit D	energy metabolism
WP_061328426	6.60728	5.88658	6.24693	0.0987017	0.0363587	0.0675302	acyl-ACP thioesterase	fatty acid metabolism
WP_089864680	6.60728	5.88658	6.24693	0.0987017	0.0363587	0.0675302	ribonuclease P protein component	folding, sorting, and degradation
WP_003362541	6.60728	5.88658	6.24693	0.0987017	0.0363587	0.0675302	ribonuclease Y	folding, sorting, and degradation
WP_003359348	6.60728	5.88658	6.24693	0.0987017	0.0363587	0.0675302	single-stranded DNA-binding protein	genetic information processing
WP_095177613	6.60728	5.88658	6.24693	0.0987017	0.0363587	0.0675302	ABC transporter ATP-binding protein	membrane transport
WP_095177460	6.60728	5.88658	6.24693	0.0987017	0.0363587	0.0675302	ABC transporter substrate-binding protein	membrane transport
WP_096636465	6.60728	5.88658	6.24693	0.0987017	0.0363587	0.0675302	ABC transporter substrate-binding protein	membrane transport
WP_096635134	6.60728	5.88658	6.24693	0.0987017	0.0363587	0.0675302	aquaporin family protein	membrane transport
WP_041346577	6.60728	5.88658	6.24693	0.0987017	0.0363587	0.0675302	dicarboxylate/amino acid:cation symporter	membrane transport
WP_096044444	6.60728	5.88658	6.24693	0.0987017	0.0363587	0.0675302	iron ABC transporter substrate-binding protein	membrane transport
WP_096636267	6.60728	5.88658	6.24693	0.0987017	0.0363587	0.0675302	PTS glucose transporter subunit IIA	membrane transport
WP_079006958	6.60728	5.88658	6.24693	0.0987017	0.0363587	0.0675302	YfcC family protein	membrane transport
WP_061326132	6.60728	5.88658	6.24693	0.0987017	0.0363587	0.0675302	ATP-dependent protease	metabolism
WP_061329209	6.60728	5.88658	6.24693	0.0987017	0.0363587	0.0675302	crotonase	metabolism
WP_003487227	6.60728	5.88658	6.24693	0.0987017	0.0363587	0.0675302	flavin reductase family protein	metabolism
WP_075860660	6.60728	5.88658	6.24693	0.0987017	0.0363587	0.0675302	bifunctional (p)ppGpp synthetase/guanosine-3',5'-bis(diphosphate) 3'-pyrophosphohydrolase	nucleotide metabolism
WP_096635110	6.60728	5.88658	6.24693	0.0987017	0.0363587	0.0675302	GTPase Era	nucleotide metabolism
WP_096045018	6.60728	5.88658	6.24693	0.0987017	0.0363587	0.0675302	DNA polymerase III subunit beta	replication and repair
WP_096635116	6.60728	5.88658	6.24693	0.0987017	0.0363587	0.0675302	DNA primase	replication and repair
WP_095178053	6.60728	5.88658	6.24693	0.0987017	0.0363587	0.0675302	DNA repair protein RecO	replication and repair
WP_099839740	6.60728	5.88658	6.24693	0.0987017	0.0363587	0.0675302	DNA topoisomerase (ATP-hydrolyzing) subunit B	replication and repair
WP_030036076	6.60728	5.88658	6.24693	0.0987017	0.0363587	0.0675302	PAS domain-containing protein	signal transduction
WP_063601614	6.60728	5.88658	6.24693	0.0987017	0.0363587	0.0675302	sporulation transcription factor Spo0A	sporulation
WP_030034706	6.60728	5.88658	6.24693	0.0987017	0.0363587	0.0675302	stage V sporulation protein D	sporulation
WP_089864991	6.60728	5.88658	6.24693	0.0987017	0.0363587	0.0675302	Asp23/Gls24 family envelope stress response protein	stress response
WP_066617427	6.60728	5.88658	6.24693	0.0987017	0.0363587	0.0675302	ATP-dependent Clp endopeptidase proteolytic subunit ClpP	stress response
WP_012720911	6.60728	5.88658	6.24693	0.0987017	0.0363587	0.0675302	carbon starvation protein A	stress response
WP_095133683	6.60728	5.88658	6.24693	0.0987017	0.0363587	0.0675302	chaperonin GroEL	stress response
WP_096634791	6.60728	5.88658	6.24693	0.0987017	0.0363587	0.0675302	Hsp20/alpha crystallin family protein	stress response
WP_030035280	6.60728	5.88658	6.24693	0.0987017	0.0363587	0.0675302	molecular chaperone HtpG	stress response
WP_003360765	6.60728	5.88658	6.24693	0.0987017	0.0363587	0.0675302	UPF0261 family protein	stress response
WP_089863000	6.60728	5.88658	6.24693	0.0987017	0.0363587	0.0675302	GntR family transcriptional regulator	transcription
WP_010966389	6.60728	5.88658	6.24693	0.0987017	0.0363587	0.0675302	translation initiation factor IF-1	translation
WP_096045083	6.60728	5.88658	6.24693	0.0987017	0.0363587	0.0675302	tRNA lysidine(34) synthetase TilS	translation
WP_003482860	6.60728	5.88658	6.24693	0.0987017	0.0363587	0.0675302	tRNA threonylcarbamoyladenosine dehydratase	translation
WP_095177400	6.60728	5.88658	6.24693	0.0987017	0.0363587	0.0675302	chromate transporter	transport and catabolism
WP_021134229	6.60728	5.88658	6.24693	0.0987017	0.0363587	0.0675302	DegV family protein	transport and catabolism
WP_089865661	6.60728	5.88658	6.24693	0.0987017	0.0363587	0.0675302	TIGR00266 family protein	unknown
WP_089865244	7.55227	5.01256	6.28242	0.0986248	0.0077029	0.0531639	dicarboxylate/amino acid:cation symporter	membrane transport
WP_095177690	6.97196	5.72503	6.3485	0.0986248	0.0418734	0.0702491	aspartate kinase	amino acid metabolism
WP_053468477	6.97196	5.72503	6.3485	0.0986248	0.0418734	0.0702491	Asp-tRNA(Asn)/Glu-tRNA(Gln) amidotransferase subunit GatA	amino acid metabolism
WP_058012707	6.97196	5.72503	6.3485	0.0986248	0.0418734	0.0702491	glutamate synthase (NADPH), homotetrameric	amino acid metabolism
WP_053467425	6.97196	5.72503	6.3485	0.0986248	0.0418734	0.0702491	glutamine synthetase	amino acid metabolism
WP_024932749	6.97196	5.72503	6.3485	0.0986248	0.0418734	0.0702491	thiamine pyridinylase	amino acid metabolism
WP_041346790	6.97196	5.72503	6.3485	0.0986248	0.0418734	0.0702491	type I methionyl aminopeptidase	amino acid metabolism
WP_096636232	6.97196	5.72503	6.3485	0.0986248	0.0418734	0.0702491	preprotein translocase subunit SecG	bacterial secretion system
WP_003356520	6.97196	5.72503	6.3485	0.0986248	0.0418734	0.0702491	DeoR/GlpR transcriptional regulator	carbohydrate metabolism
WP_003361692	6.97196	5.72503	6.3485	0.0986248	0.0418734	0.0702491	lactate dehydrogenase	carbohydrate metabolism
WP_025776489	6.97196	5.72503	6.3485	0.0986248	0.0418734	0.0702491	type I glyceraldehyde-3-phosphate dehydrogenase	carbohydrate metabolism
WP_043031761	6.97196	5.72503	6.3485	0.0986248	0.0418734	0.0702491	chemotaxis protein	cell motility
WP_014519685	6.97196	5.72503	6.3485	0.0986248	0.0418734	0.0702491	XRE family transcriptional regulator	cellular community
WP_089867672	6.97196	5.72503	6.3485	0.0986248	0.0418734	0.0702491	MBL fold metallo-hydrolase	cellular processes
WP_061328372	6.97196	5.72503	6.3485	0.0986248	0.0418734	0.0702491	PKD domain-containing protein	cellular processes
WP_030035754	6.97196	5.72503	6.3485	0.0986248	0.0418734	0.0702491	penicillin-binding protein 2	defense system
WP_053468464	6.97196	5.72503	6.3485	0.0986248	0.0418734	0.0702491	TetR/AcrR family transcriptional regulator	defense system
WP_089867109	6.97196	5.72503	6.3485	0.0986248	0.0418734	0.0702491	diaminopropionate ammonia-lyase	energy metabolism
WP_040212209	6.97196	5.72503	6.3485	0.0986248	0.0418734	0.0702491	V-type ATP synthase subunit K	energy metabolism
WP_089864560	6.97196	5.72503	6.3485	0.0986248	0.0418734	0.0702491	3-oxoacyl-[acyl-carrier-protein] reductase	fatty acid metabolism
WP_003494512	6.97196	5.72503	6.3485	0.0986248	0.0418734	0.0702491	YtxH domain-containing protein	genetic information processing
WP_053467897	6.97196	5.72503	6.3485	0.0986248	0.0418734	0.0702491	ABC transporter permease	membrane transport
WP_096045313	6.97196	5.72503	6.3485	0.0986248	0.0418734	0.0702491	D-alanyl-lipoteichoic acid biosynthesis protein DltB	membrane transport
WP_089866001	6.97196	5.72503	6.3485	0.0986248	0.0418734	0.0702491	ECF transporter S component	membrane transport
WP_035108921	6.97196	5.72503	6.3485	0.0986248	0.0418734	0.0702491	sodium/glutamate symporter	membrane transport
WP_072585594	6.97196	5.72503	6.3485	0.0986248	0.0418734	0.0702491	2,3-bisphosphoglycerate-independent phosphoglycerate mutase	metabolism
WP_053467378	6.97196	5.72503	6.3485	0.0986248	0.0418734	0.0702491	ATP-binding protein	metabolism
WP_053466890	6.97196	5.72503	6.3485	0.0986248	0.0418734	0.0702491	bifunctional oligoribonuclease/PAP phosphatase NrnA	metabolism
WP_078024086	6.97196	5.72503	6.3485	0.0986248	0.0418734	0.0702491	CoA transferase	metabolism
WP_095177442	6.97196	5.72503	6.3485	0.0986248	0.0418734	0.0702491	cobalamin biosynthesis protein CbiD	metabolism
WP_053467773	6.97196	5.72503	6.3485	0.0986248	0.0418734	0.0702491	peptide deformylase	metabolism
WP_098926951	6.97196	5.72503	6.3485	0.0986248	0.0418734	0.0702491	purine permease	nucleotide metabolism
WP_049041249	6.97196	5.72503	6.3485	0.0986248	0.0418734	0.0702491	thymidylate synthase	nucleotide metabolism
WP_095177361	6.97196	5.72503	6.3485	0.0986248	0.0418734	0.0702491	chromosome segregation protein SMC	replication and repair
WP_095177559	6.97196	5.72503	6.3485	0.0986248	0.0418734	0.0702491	DNA-3-methyladenine glycosylase	replication and repair
WP_095178129	6.97196	5.72503	6.3485	0.0986248	0.0418734	0.0702491	endonuclease MutS2	replication and repair
WP_049042965	6.97196	5.72503	6.3485	0.0986248	0.0418734	0.0702491	exonuclease SbcC	replication and repair
WP_096636043	6.97196	5.72503	6.3485	0.0986248	0.0418734	0.0702491	helicase-exonuclease AddAB subunit AddB	replication and repair
WP_095178103	6.97196	5.72503	6.3485	0.0986248	0.0418734	0.0702491	Holliday junction branch migration DNA helicase RuvB	replication and repair
WP_095177516	6.97196	5.72503	6.3485	0.0986248	0.0418734	0.0702491	HTH domain-containing protein	replication and repair
WP_089864659	6.97196	5.72503	6.3485	0.0986248	0.0418734	0.0702491	ParA family protein	replication and repair
WP_030035652	6.97196	5.72503	6.3485	0.0986248	0.0418734	0.0702491	PolC-type DNA polymerase III	replication and repair
WP_012342814	6.97196	5.72503	6.3485	0.0986248	0.0418734	0.0702491	MFS transporter	signal transduction
WP_053467041	6.97196	5.72503	6.3485	0.0986248	0.0418734	0.0702491	elongation factor P	translation
WP_053467433	6.97196	5.72503	6.3485	0.0986248	0.0418734	0.0702491	transporter	transport and catabolism
WP_012342435	6.90364	5.87707	6.39035	0.0986248	0.0356985	0.0671617	2-hydroxyacyl-CoA dehydratase	amino acid metabolism
WP_045897447	6.90364	5.87707	6.39035	0.0986248	0.0356985	0.0671617	2-hydroxyacyl-CoA dehydratase	amino acid metabolism
WP_003360240	6.90364	5.87707	6.39035	0.0986248	0.0356985	0.0671617	3-methyl-2-oxobutanoate dehydrogenase subunit VorB	amino acid metabolism
WP_058008437	6.90364	5.87707	6.39035	0.0986248	0.0356985	0.0671617	diaminopimelate epimerase	amino acid metabolism
WP_061343327	6.90364	5.87707	6.39035	0.0986248	0.0356985	0.0671617	proline iminopeptidase, partial	amino acid metabolism
WP_099840294	6.90364	5.87707	6.39035	0.0986248	0.0356985	0.0671617	threonine ammonia-lyase	amino acid metabolism
WP_003402796	6.90364	5.87707	6.39035	0.0986248	0.0356985	0.0671617	tryptophan--tRNA ligase	amino acid metabolism
WP_096635528	6.90364	5.87707	6.39035	0.0986248	0.0356985	0.0671617	UDP-N-acetylmuramoyl-tripeptide--D-alanyl-D-alanine ligase	amino acid metabolism
WP_085293220	6.90364	5.87707	6.39035	0.0986248	0.0356985	0.0671617	2-hydroxyglutaryl-CoA dehydratase	carbohydrate metabolism
WP_089864038	6.90364	5.87707	6.39035	0.0986248	0.0356985	0.0671617	methylglyoxal synthase	carbohydrate metabolism
WP_061310497	6.90364	5.87707	6.39035	0.0986248	0.0356985	0.0671617	pyruvate:ferredoxin (flavodoxin) oxidoreductase	carbohydrate metabolism
WP_011099871	6.90364	5.87707	6.39035	0.0986248	0.0356985	0.0671617	flagellar motor switch protein FliG	cell motility
WP_096045080	6.90364	5.87707	6.39035	0.0986248	0.0356985	0.0671617	polysaccharide biosynthesis protein	cellular community
WP_003399434	6.90364	5.87707	6.39035	0.0986248	0.0356985	0.0671617	cell division protein FtsA	cellular processes
WP_030037045	6.90364	5.87707	6.39035	0.0986248	0.0356985	0.0671617	ATP-dependent metallopeptidase FtsH/Yme1/Tma family protein	defense system
WP_003359149	6.90364	5.87707	6.39035	0.0986248	0.0356985	0.0671617	cytochrome c551	energy metabolism
WP_089867946	6.90364	5.87707	6.39035	0.0986248	0.0356985	0.0671617	ligand-binding protein SH3	environmental information processing
WP_030035217	6.90364	5.87707	6.39035	0.0986248	0.0356985	0.0671617	HesA/MoeB/ThiF family protein	genetic information processing
WP_024933832	6.90364	5.87707	6.39035	0.0986248	0.0356985	0.0671617	peptidoglycan endopeptidase	glycan biosynthesis and metabolism
WP_096044371	6.90364	5.87707	6.39035	0.0986248	0.0356985	0.0671617	ABC transporter ATP-binding protein	membrane transport
WP_003492035	6.90364	5.87707	6.39035	0.0986248	0.0356985	0.0671617	ABC transporter permease	membrane transport
WP_030035544	6.90364	5.87707	6.39035	0.0986248	0.0356985	0.0671617	ABC transporter permease	membrane transport
WP_030036779	6.90364	5.87707	6.39035	0.0986248	0.0356985	0.0671617	QueT transporter family protein	membrane transport
WP_078024081	6.90364	5.87707	6.39035	0.0986248	0.0356985	0.0671617	4Fe-4S dicluster domain-containing protein	metabolism
WP_045540232	6.90364	5.87707	6.39035	0.0986248	0.0356985	0.0671617	acyl-CoA dehydrogenase	metabolism
WP_030035900	6.90364	5.87707	6.39035	0.0986248	0.0356985	0.0671617	B12-binding domain-containing radical SAM protein	metabolism
WP_042386407	6.90364	5.87707	6.39035	0.0986248	0.0356985	0.0671617	CBS domain-containing protein	metabolism
WP_098927022	6.90364	5.87707	6.39035	0.0986248	0.0356985	0.0671617	hydrogenase accessory protein HypB	metabolism
WP_096636053	6.90364	5.87707	6.39035	0.0986248	0.0356985	0.0671617	IclR family transcriptional regulator	metabolism
WP_089864180	6.90364	5.87707	6.39035	0.0986248	0.0356985	0.0671617	isoprenyl transferase	metabolism
WP_003491034	6.90364	5.87707	6.39035	0.0986248	0.0356985	0.0671617	peptidase M4 family protein	metabolism
WP_003483877	6.90364	5.87707	6.39035	0.0986248	0.0356985	0.0671617	PhzF family phenazine biosynthesis protein	metabolism
WP_089864121	6.90364	5.87707	6.39035	0.0986248	0.0356985	0.0671617	radical SAM protein	metabolism
WP_095177499	6.90364	5.87707	6.39035	0.0986248	0.0356985	0.0671617	radical SAM protein	metabolism
WP_095178247	6.90364	5.87707	6.39035	0.0986248	0.0356985	0.0671617	HD domain-containing protein	nucleotide metabolism
WP_053468892	6.90364	5.87707	6.39035	0.0986248	0.0356985	0.0671617	TIGR00159 family protein	nucleotide metabolism
WP_095178273	6.90364	5.87707	6.39035	0.0986248	0.0356985	0.0671617	TIGR00159 family protein	nucleotide metabolism
WP_003359462	6.90364	5.87707	6.39035	0.0986248	0.0356985	0.0671617	chromosomal replication initiator protein DnaA	replication and repair
WP_003359461	6.90364	5.87707	6.39035	0.0986248	0.0356985	0.0671617	DnaD domain protein	replication and repair
WP_096045137	6.90364	5.87707	6.39035	0.0986248	0.0356985	0.0671617	excinuclease ABC subunit UvrC	replication and repair
WP_095177426	6.90364	5.87707	6.39035	0.0986248	0.0356985	0.0671617	helicase-exonuclease AddAB subunit AddA	replication and repair
WP_095177632	6.90364	5.87707	6.39035	0.0986248	0.0356985	0.0671617	IS66 family transposase	replication and repair
WP_053467246	6.90364	5.87707	6.39035	0.0986248	0.0356985	0.0671617	Mini-ribonuclease 3	replication and repair
WP_053467547	6.90364	5.87707	6.39035	0.0986248	0.0356985	0.0671617	MFS transporter	signal transduction
WP_053818114	6.90364	5.87707	6.39035	0.0986248	0.0356985	0.0671617	MFS transporter	signal transduction
WP_063556900	6.90364	5.87707	6.39035	0.0986248	0.0356985	0.0671617	sporulation transcription factor Spo0A	sporulation
WP_030032899	6.90364	5.87707	6.39035	0.0986248	0.0356985	0.0671617	stage II sporulation protein D	sporulation
WP_089864291	6.90364	5.87707	6.39035	0.0986248	0.0356985	0.0671617	RNA chaperone Hfq	stress response
WP_095177511	6.90364	5.87707	6.39035	0.0986248	0.0356985	0.0671617	DegV family protein	transport and catabolism
WP_072586338	6.83143	6.01792	6.42468	0.0987017	0.0302597	0.0644807	ribosomal-processing cysteine protease Prp	amino acid metabolism
WP_003496955	6.83143	6.01804	6.42474	0.0987017	0.0302905	0.0644961	YbaB/EbfC family nucleoid-associated protein	replication and repair
WP_061328725	6.83204	6.01952	6.42578	0.0986248	0.0305079	0.0645663	aspartate-semialdehyde dehydrogenase	amino acid metabolism
WP_003362608	6.83204	6.01952	6.42578	0.0986248	0.0305079	0.0645663	D-proline reductase (dithiol) protein PrdB	amino acid metabolism
WP_030036419	6.83204	6.01952	6.42578	0.0986248	0.0305079	0.0645663	histidine triad nucleotide-binding protein	amino acid metabolism
WP_095177512	6.83204	6.01952	6.42578	0.0986248	0.0305079	0.0645663	homoserine dehydrogenase	amino acid metabolism
WP_061326963	6.83204	6.01952	6.42578	0.0986248	0.0305079	0.0645663	proline--tRNA ligase	amino acid metabolism
WP_030037211	6.83204	6.01952	6.42578	0.0986248	0.0305079	0.0645663	phosphoenolpyruvate--protein phosphotransferase	carbohydrate metabolism
WP_096635376	6.83204	6.01952	6.42578	0.0986248	0.0305079	0.0645663	PTS-dependent dihydroxyacetone kinase phosphotransferase subunit DhaM	carbohydrate metabolism
WP_096043780	6.83204	6.01952	6.42578	0.0986248	0.0305079	0.0645663	trehalose operon repressor	carbohydrate metabolism
WP_061325515	6.83204	6.01952	6.42578	0.0986248	0.0305079	0.0645663	UDP-N-acetylglucosamine 1-carboxyvinyltransferase	carbohydrate metabolism
WP_089863316	6.83204	6.01952	6.42578	0.0986248	0.0305079	0.0645663	YvcK family protein	carbohydrate metabolism
WP_089866893	6.83204	6.01952	6.42578	0.0986248	0.0305079	0.0645663	chemotaxis response regulator protein-glutamate methylesterase	cell motility
WP_003484493	6.83204	6.01952	6.42578	0.0986248	0.0305079	0.0645663	flagellar basal body rod modification protein FlgD	cell motility
WP_089864739	6.83204	6.01952	6.42578	0.0986248	0.0305079	0.0645663	flagellar hook-basal body complex protein FliE	cell motility
WP_095177861	6.83204	6.01952	6.42578	0.0986248	0.0305079	0.0645663	methyl-accepting chemotaxis protein	cell motility
WP_045519864	6.83204	6.01952	6.42578	0.0986248	0.0305079	0.0645663	cupin domain-containing protein	cellular processes
WP_023061345	6.83204	6.01952	6.42578	0.0986248	0.0305079	0.0645663	zinc finger domain protein	cellular processes
WP_096636219	6.83204	6.01952	6.42578	0.0986248	0.0305079	0.0645663	MATE family efflux transporter	defense system
WP_099838427	6.83204	6.01952	6.42578	0.0986248	0.0305079	0.0645663	penicillin-binding protein	defense system
WP_033059927	6.83204	6.01952	6.42578	0.0986248	0.0305079	0.0645663	electron transfer flavoprotein subunit alpha/FixB family protein	energy metabolism
WP_045883619	6.83204	6.01952	6.42578	0.0986248	0.0305079	0.0645663	electron transfer flavoprotein subunit beta/FixA family protein	energy metabolism
WP_096635991	6.83204	6.01952	6.42578	0.0986248	0.0305079	0.0645663	hydroxyacid dehydrogenase	energy metabolism
WP_011948261	6.83204	6.01952	6.42578	0.0986248	0.0305079	0.0645663	N(5)-(carboxyethyl)ornithine synthase	energy metabolism
WP_095177437	6.83204	6.01952	6.42578	0.0986248	0.0305079	0.0645663	NAD(P)-dependent oxidoreductase	energy metabolism
WP_072586333	6.83204	6.01952	6.42578	0.0986248	0.0305079	0.0645663	M23 family peptidase	glycan biosynthesis and metabolism
WP_061309938	6.83204	6.01952	6.42578	0.0986248	0.0305079	0.0645663	phospho-N-acetylmuramoyl-pentapeptide-transferase	glycan biosynthesis and metabolism
WP_096636099	6.83204	6.01952	6.42578	0.0986248	0.0305079	0.0645663	ABC transporter ATP-binding protein	membrane transport
WP_095177349	6.83204	6.01952	6.42578	0.0986248	0.0305079	0.0645663	amino acid ABC transporter permease	membrane transport
WP_061325438	6.83204	6.01952	6.42578	0.0986248	0.0305079	0.0645663	BMP family ABC transporter substrate-binding protein	membrane transport
WP_003483065	6.83204	6.01952	6.42578	0.0986248	0.0305079	0.0645663	cell division ATP-binding protein FtsE	membrane transport
WP_030036329	6.83204	6.01952	6.42578	0.0986248	0.0305079	0.0645663	iron ABC transporter substrate-binding protein	membrane transport
WP_096635713	6.83204	6.01952	6.42578	0.0986248	0.0305079	0.0645663	1-deoxy-D-xylulose-5-phosphate reductoisomerase	metabolism
WP_045896691	6.83204	6.01952	6.42578	0.0986248	0.0305079	0.0645663	4Fe-4S dicluster domain-containing protein	metabolism
WP_003485146	6.83204	6.01952	6.42578	0.0986248	0.0305079	0.0645663	carbon-monoxide dehydrogenase catalytic subunit	metabolism
WP_003386583	6.83204	6.01952	6.42578	0.0986248	0.0305079	0.0645663	CoA transferase	metabolism
WP_095177904	6.83204	6.01952	6.42578	0.0986248	0.0305079	0.0645663	hydroxyethylthiazole kinase	metabolism
WP_095177207	6.83204	6.01952	6.42578	0.0986248	0.0305079	0.0645663	GTP pyrophosphokinase family protein	nucleotide metabolism
WP_095178108	6.83204	6.01952	6.42578	0.0986248	0.0305079	0.0645663	nucleotidyltransferase domain-containing protein	nucleotide metabolism
WP_061318416	6.83204	6.01952	6.42578	0.0986248	0.0305079	0.0645663	purine-nucleoside phosphorylase	nucleotide metabolism
WP_023439629	6.83204	6.01952	6.42578	0.0986248	0.0305079	0.0645663	DNA integrity scanning protein DisA	replication and repair
WP_061328423	6.83204	6.01952	6.42578	0.0986248	0.0305079	0.0645663	DNA replication protein DnaC	replication and repair
WP_089864456	6.83204	6.01952	6.42578	0.0986248	0.0305079	0.0645663	LexA family transcriptional regulator	replication and repair
WP_003491344	6.83204	6.01952	6.42578	0.0986248	0.0305079	0.0645663	recombinase RecA	replication and repair
WP_061327412	6.83204	6.01952	6.42578	0.0986248	0.0305079	0.0645663	MFS transporter	signal transduction
WP_012102466	6.83204	6.01952	6.42578	0.0986248	0.0305079	0.0645663	response regulator	signal transduction
WP_095178063	6.83204	6.01952	6.42578	0.0986248	0.0305079	0.0645663	elongation factor 4	stress response
WP_012100728	6.83204	6.01952	6.42578	0.0986248	0.0305079	0.0645663	heat-inducible transcriptional repressor HrcA	stress response
WP_003491264	6.83204	6.01952	6.42578	0.0986248	0.0305079	0.0645663	protein arginine kinase	stress response
WP_045882542	6.83204	6.01952	6.42578	0.0986248	0.0305079	0.0645663	RNA chaperone Hfq	stress response
WP_012343478	6.83204	6.01952	6.42578	0.0986248	0.0305079	0.0645663	transcriptional regulator	transcription
WP_030035905	6.83204	6.01952	6.42578	0.0986248	0.0305079	0.0645663	calcium-translocating P-type ATPase, SERCA-type	transport and catabolism
WP_099840214	7.35208	5.54257	6.44732	0.0986248	0.00289478	0.0507598	rubrerythrin family protein	metabolism
WP_061327785	6.75688	6.15286	6.45487	0.0987017	0.0259381	0.0623199	glutamate decarboxylase	amino acid metabolism
WP_095178030	6.75688	6.15286	6.45487	0.0987017	0.0259381	0.0623199	L-serine ammonia-lyase, iron-sulfur-dependent, subunit alpha	amino acid metabolism
WP_033065552	6.75688	6.15286	6.45487	0.0987017	0.0259381	0.0623199	PLP-dependent aminotransferase family protein	amino acid metabolism
WP_096043914	6.75688	6.15286	6.45487	0.0987017	0.0259381	0.0623199	serine dehydratase subunit alpha family protein	amino acid metabolism
WP_095177903	6.75688	6.15286	6.45487	0.0987017	0.0259381	0.0623199	thiamine phosphate synthase	amino acid metabolism
WP_061328084	6.75688	6.15286	6.45487	0.0987017	0.0259381	0.0623199	2-hydroxyglutaryl-CoA dehydratase	carbohydrate metabolism
WP_096636147	6.75688	6.15286	6.45487	0.0987017	0.0259381	0.0623199	4-hydroxybutyrate CoA-transferase	carbohydrate metabolism
WP_049040839	6.75688	6.15286	6.45487	0.0987017	0.0259381	0.0623199	chitinase	carbohydrate metabolism
WP_089865533	6.75688	6.15286	6.45487	0.0987017	0.0259381	0.0623199	glycosyl transferase	carbohydrate metabolism
WP_003360559	6.75688	6.15286	6.45487	0.0987017	0.0259381	0.0623199	ribose 5-phosphate isomerase B	carbohydrate metabolism
WP_040108555	6.75688	6.15286	6.45487	0.0987017	0.0259381	0.0623199	ribulose-phosphate 3-epimerase	carbohydrate metabolism
WP_012048305	6.75688	6.15286	6.45487	0.0987017	0.0259381	0.0623199	YvcK family protein	carbohydrate metabolism
WP_098927166	6.75688	6.15286	6.45487	0.0987017	0.0259381	0.0623199	polysaccharide biosynthesis protein	cellular community
WP_033061393	6.75688	6.15286	6.45487	0.0987017	0.0259381	0.0623199	beta-(1,2)-glucan biosynthesis protein	cellular processes
WP_003360282	6.75688	6.15286	6.45487	0.0987017	0.0259381	0.0623199	FtsW/RodA/SpoVE family cell cycle protein	cellular processes
WP_030036395	6.75688	6.15286	6.45487	0.0987017	0.0259381	0.0623199	membrane protein	cellular processes
WP_043032252	6.75688	6.15286	6.45487	0.0987017	0.0259381	0.0623199	rod shape-determining protein MreC	cellular processes
WP_072586771	6.75688	6.15286	6.45487	0.0987017	0.0259381	0.0623199	Stp1/IreP family PP2C-type Ser/Thr phosphatase	cellular processes
WP_089864842	6.75688	6.15286	6.45487	0.0987017	0.0259381	0.0623199	transcriptional regulator MraZ	cellular processes
WP_061319194	6.75688	6.15286	6.45487	0.0987017	0.0259381	0.0623199	N(5)-(carboxyethyl)ornithine synthase	energy metabolism
WP_049040901	6.75688	6.15286	6.45487	0.0987017	0.0259381	0.0623199	tungsten ABC transporter substrate-binding protein	membrane transport
WP_021134235	6.75688	6.15286	6.45487	0.0987017	0.0259381	0.0623199	carbamate kinase	metabolism
WP_030034206	6.75688	6.15286	6.45487	0.0987017	0.0259381	0.0623199	CBS domain-containing protein	metabolism
WP_096043193	6.75688	6.15286	6.45487	0.0987017	0.0259381	0.0623199	coproporphyrinogen III oxidase	metabolism
WP_096044329	6.75688	6.15286	6.45487	0.0987017	0.0259381	0.0623199	flavin reductase family protein	metabolism
WP_053467222	6.75688	6.15286	6.45487	0.0987017	0.0259381	0.0623199	peptidase	metabolism
WP_003486585	6.75688	6.15286	6.45487	0.0987017	0.0259381	0.0623199	peptidase M4 family protein	metabolism
WP_096044128	6.75688	6.15286	6.45487	0.0987017	0.0259381	0.0623199	peptidase M4 family protein	metabolism
WP_096043492	6.75688	6.15286	6.45487	0.0987017	0.0259381	0.0623199	phosphoribosylformylglycinamidine synthase	nucleotide metabolism
WP_072584925	6.75688	6.15286	6.45487	0.0987017	0.0259381	0.0623199	DNA helicase RecQ	replication and repair
WP_096045007	6.75688	6.15286	6.45487	0.0987017	0.0259381	0.0623199	DNA polymerase III subunit gamma/tau	replication and repair
WP_096043377	6.75688	6.15286	6.45487	0.0987017	0.0259381	0.0623199	DNA topoisomerase IV subunit A	replication and repair
WP_066067311	6.75688	6.15286	6.45487	0.0987017	0.0259381	0.0623199	DNA-directed RNA polymerase subunit beta'	replication and repair
WP_096043955	6.75688	6.15286	6.45487	0.0987017	0.0259381	0.0623199	helicase	replication and repair
WP_030034410	6.75688	6.15286	6.45487	0.0987017	0.0259381	0.0623199	helix-turn-helix domain-containing protein	replication and repair
WP_003388318	6.75688	6.15286	6.45487	0.0987017	0.0259381	0.0623199	recombinase RecA	replication and repair
WP_095177176	6.75688	6.15286	6.45487	0.0987017	0.0259381	0.0623199	uracil-DNA glycosylase	replication and repair
WP_095177163	6.75688	6.15286	6.45487	0.0987017	0.0259381	0.0623199	spore germination protein	sporulation
WP_003495562	6.75688	6.15286	6.45487	0.0987017	0.0259381	0.0623199	spore protease YyaC	sporulation
WP_095131579	6.75688	6.15286	6.45487	0.0987017	0.0259381	0.0623199	reverse rubrerythrin	stress response
WP_030035049	6.75688	6.15286	6.45487	0.0987017	0.0259381	0.0623199	tRNA (adenosine(37)-N6)-dimethylallyltransferase MiaA	stress response
WP_095177807	6.75688	6.15286	6.45487	0.0987017	0.0259381	0.0623199	TlyA family RNA methyltransferase	translation
WP_003482967	6.75688	6.15286	6.45487	0.0987017	0.0259381	0.0623199	tRNA pseudouridine(38-40) synthase TruA	translation
WP_061328089	6.75688	6.15286	6.45487	0.0987017	0.0259381	0.0623199	magnesium transporter	transport and catabolism
WP_045517963	6.67778	6.2777	6.47774	0.0987017	0.0222875	0.0604946	aminopeptidase	amino acid metabolism
WP_061326043	6.67778	6.2777	6.47774	0.0987017	0.0222875	0.0604946	deoxyribose-phosphate aldolase	carbohydrate metabolism
WP_099838290	6.67778	6.2777	6.47774	0.0987017	0.0222875	0.0604946	gfo/Idh/MocA family oxidoreductase	carbohydrate metabolism
WP_045540563	6.67778	6.2777	6.47774	0.0987017	0.0222875	0.0604946	pyruvate:ferredoxin (flavodoxin) oxidoreductase	carbohydrate metabolism
WP_078054452	6.67778	6.2777	6.47774	0.0987017	0.0222875	0.0604946	XRE family transcriptional regulator	cellular community
WP_003490817	6.67778	6.2777	6.47774	0.0987017	0.0222875	0.0604946	methyltransferase domain-containing protein	cellular processes
WP_095178255	6.67778	6.2777	6.47774	0.0987017	0.0222875	0.0604946	type II toxin-antitoxin system PemK/MazF family toxin	defense system
WP_003487860	6.67778	6.2777	6.47774	0.0987017	0.0222875	0.0604946	F0F1 ATP synthase subunit gamma	energy metabolism
WP_021134431	6.67778	6.2777	6.47774	0.0987017	0.0222875	0.0604946	FAD-dependent oxidoreductase	energy metabolism
WP_075141685	6.67778	6.2777	6.47774	0.0987017	0.0222875	0.0604946	V-type ATP synthase subunit A	energy metabolism
WP_089863328	6.67778	6.2777	6.47774	0.0987017	0.0222875	0.0604946	Crp/Fnr family transcriptional regulator	environmental information processing
WP_045516912	6.67778	6.2777	6.47774	0.0987017	0.0222875	0.0604946	ribonuclease III	folding, sorting, and degradation
WP_045897416	6.67778	6.2777	6.47774	0.0987017	0.0222875	0.0604946	ribonuclease R	folding, sorting, and degradation
WP_012342319	6.67778	6.2777	6.47774	0.0987017	0.0222875	0.0604946	RNase adapter RapZ	folding, sorting, and degradation
WP_096635910	6.67778	6.2777	6.47774	0.0987017	0.0222875	0.0604946	N-acetylmuramoyl-L-alanine amidase	glycan biosynthesis and metabolism
WP_061325911	6.67778	6.2777	6.47774	0.0987017	0.0222875	0.0604946	threonine/serine exporter	membrane transport
WP_096636281	6.67778	6.2777	6.47774	0.0987017	0.0222875	0.0604946	Trk system potassium transporter TrkA	membrane transport
WP_085333787	6.67778	6.2777	6.47774	0.0987017	0.0222875	0.0604946	2,3-bisphosphoglycerate-independent phosphoglycerate mutase	metabolism
WP_003490293	6.67778	6.2777	6.47774	0.0987017	0.0222875	0.0604946	bifunctional 5,10-methylenetetrahydrofolate dehydrogenase/5,10-methenyltetrahydrofolate cyclohydrolase	metabolism
WP_085333345	6.67778	6.2777	6.47774	0.0987017	0.0222875	0.0604946	radical SAM protein	metabolism
WP_095178045	6.67778	6.2777	6.47774	0.0987017	0.0222875	0.0604946	SAM-dependent methyltransferase	metabolism
WP_012047944	6.67778	6.2777	6.47774	0.0987017	0.0222875	0.0604946	selenium-dependent xanthine dehydrogenase	nucleotide metabolism
WP_085333913	6.67778	6.2777	6.47774	0.0987017	0.0222875	0.0604946	transcription-repair coupling factor	replication and repair
WP_030035058	6.67778	6.2777	6.47774	0.0987017	0.0222875	0.0604946	CotS family spore coat protein	sporulation
WP_003491861	6.67778	6.2777	6.47774	0.0987017	0.0222875	0.0604946	germination protein YpeB	sporulation
WP_003358059	6.67778	6.2777	6.47774	0.0987017	0.0222875	0.0604946	RNA polymerase sporulation sigma factor SigF	sporulation
WP_096044987	6.67778	6.2777	6.47774	0.0987017	0.0222875	0.0604946	spore maturation protein	sporulation
WP_003488381	6.67778	6.2777	6.47774	0.0987017	0.0222875	0.0604946	PhoH family protein	stress response
WP_030034255	6.67778	6.2777	6.47774	0.0987017	0.0222875	0.0604946	thioredoxin	stress response
WP_096045370	6.67778	6.2777	6.47774	0.0987017	0.0222875	0.0604946	thioredoxin domain-containing protein	stress response
WP_003361709	6.67778	6.2777	6.47774	0.0987017	0.0222875	0.0604946	transcription elongation factor GreA	transcription
WP_096045128	6.67778	6.2777	6.47774	0.0987017	0.0222875	0.0604946	YihY/virulence factor BrkB family protein	virulence
WP_049043171	6.59435	6.39469	6.49452	0.0987017	0.0190273	0.0588645	proline reductase-associated electron transfer protein PrdC	amino acid metabolism
WP_003494578	6.59435	6.39469	6.49452	0.0987017	0.0190273	0.0588645	N-acetylmuramic acid 6-phosphate etherase	carbohydrate metabolism
WP_012720514	6.59435	6.39469	6.49452	0.0987017	0.0190273	0.0588645	pyruvate:ferredoxin (flavodoxin) oxidoreductase	carbohydrate metabolism
WP_003487738	6.59435	6.39469	6.49452	0.0987017	0.0190273	0.0588645	triose-phosphate isomerase	carbohydrate metabolism
WP_003486052	6.59435	6.39469	6.49452	0.0987017	0.0190273	0.0588645	chemotaxis protein CheX	cell motility
WP_030035916	6.59435	6.39469	6.49452	0.0987017	0.0190273	0.0588645	FliA/WhiG family RNA polymerase sigma factor	cell motility
WP_096045254	6.59435	6.39469	6.49452	0.0987017	0.0190273	0.0588645	methyl-accepting chemotaxis protein	cell motility
WP_003487053	6.59435	6.39469	6.49452	0.0987017	0.0190273	0.0588645	membrane dipeptidase	cellular processes
WP_003493674	6.59435	6.39469	6.49452	0.0987017	0.0190273	0.0588645	Ni/Fe hydrogenase	energy metabolism
WP_080443504	6.59435	6.39469	6.49452	0.0987017	0.0190273	0.0588645	V-type ATP synthase subunit A	energy metabolism
WP_003495191	6.59435	6.39469	6.49452	0.0987017	0.0190273	0.0588645	V-type ATP synthase subunit I	energy metabolism
WP_003486557	6.59435	6.39469	6.49452	0.0987017	0.0190273	0.0588645	phospho-N-acetylmuramoyl-pentapeptide-transferase	glycan biosynthesis and metabolism
WP_045883095	6.59435	6.39469	6.49452	0.0987017	0.0190273	0.0588645	glycerol kinase	lipid metabolism
WP_003489929	6.59435	6.39469	6.49452	0.0987017	0.0190273	0.0588645	ABC transporter permease	membrane transport
WP_099840091	6.59435	6.39469	6.49452	0.0987017	0.0190273	0.0588645	peptide ABC transporter substrate-binding protein	membrane transport
WP_076232785	6.59435	6.39469	6.49452	0.0987017	0.0190273	0.0588645	glutamine-hydrolyzing GMP synthase	nucleotide metabolism
WP_033064592	6.59435	6.39469	6.49452	0.0987017	0.0190273	0.0588645	chromosomal replication initiator protein DnaA	replication and repair
WP_029162014	6.59435	6.39469	6.49452	0.0987017	0.0190273	0.0588645	NADH peroxidase	stress response
WP_096045106	6.59435	6.39469	6.49452	0.0987017	0.0190273	0.0588645	tRNA pseudouridine(38-40) synthase TruA	translation
WP_089864411	7.14991	5.87222	6.51107	0.0986248	0.0348049	0.0667149	aminoacyl-tRNA hydrolase	amino acid metabolism
WP_096636008	7.14991	5.87222	6.51107	0.0986248	0.0348049	0.0667149	branched-chain amino acid transport system II carrier protein	amino acid metabolism
WP_053467654	7.14991	5.87222	6.51107	0.0986248	0.0348049	0.0667149	copper amine oxidase N-terminal domain-containing protein	amino acid metabolism
WP_053468618	7.14991	5.87222	6.51107	0.0986248	0.0348049	0.0667149	DegT/DnrJ/EryC1/StrS aminotransferase family protein	amino acid metabolism
WP_011098530	7.14991	5.87222	6.51107	0.0986248	0.0348049	0.0667149	glycine--tRNA ligase	amino acid metabolism
WP_053468456	7.14991	5.87222	6.51107	0.0986248	0.0348049	0.0667149	2-hydroxyglutaryl-CoA dehydratase	carbohydrate metabolism
WP_095177454	7.14991	5.87222	6.51107	0.0986248	0.0348049	0.0667149	phospho-sugar mutase	carbohydrate metabolism
WP_030036482	7.14991	5.87222	6.51107	0.0986248	0.0348049	0.0667149	rod shape-determining protein RodA	cellular processes
WP_089867292	7.14991	5.87222	6.51107	0.0986248	0.0348049	0.0667149	tetratricopeptide repeat protein	cellular processes
WP_053818233	7.14991	5.87222	6.51107	0.0986248	0.0348049	0.0667149	triple tyrosine motif-containing protein	cellular processes
WP_078054793	7.14991	5.87222	6.51107	0.0986248	0.0348049	0.0667149	RnfABCDGE type electron transport complex subunit D	energy metabolism
WP_095178027	7.14991	5.87222	6.51107	0.0986248	0.0348049	0.0667149	4Fe-4S dicluster domain-containing protein	metabolism
WP_033051356	7.14991	5.87222	6.51107	0.0986248	0.0348049	0.0667149	ribose-phosphate pyrophosphokinase, partial	metabolism
WP_045904603	7.14991	5.87222	6.51107	0.0986248	0.0348049	0.0667149	NAD-dependent dihydropyrimidine dehydrogenase subunit PreA	nucleotide metabolism
WP_095178018	7.14991	5.87222	6.51107	0.0986248	0.0348049	0.0667149	phosphoribosylformylglycinamidine cyclo-ligase	nucleotide metabolism
WP_078023295	7.14991	5.87222	6.51107	0.0986248	0.0348049	0.0667149	DNA helicase	replication and repair
WP_095177911	7.14991	5.87222	6.51107	0.0986248	0.0348049	0.0667149	DNA topoisomerase IV subunit A	replication and repair
WP_089865000	7.14991	5.87222	6.51107	0.0986248	0.0348049	0.0667149	exodeoxyribonuclease VII large subunit	replication and repair
WP_061327900	7.14991	5.87222	6.51107	0.0986248	0.0348049	0.0667149	selenocysteine-specific translation elongation factor	translation
WP_030036857	7.14991	5.87222	6.51107	0.0986248	0.0348049	0.0667149	YihA family ribosome biogenesis GTP-binding protein	translation
WP_089864333	7.14913	5.87511	6.51212	0.0986248	0.0342391	0.066432	Stk1 family PASTA domain-containing Ser/Thr kinase	cellular processes
WP_030032507	7.14912	5.8754	6.51226	0.0986248	0.0341768	0.0664008	tRNA lysidine(34) synthetase TilS	translation
WP_096635877	7.76393	5.26088	6.5124	0.0986248	0.00482763	0.0517262	ribosome biogenesis GTPase Der	translation
WP_049041250	7.14912	5.87571	6.51242	0.0987017	0.0341116	0.0664066	nucleoside 2-deoxyribosyltransferase	nucleotide metabolism
WP_058008974	7.08953	6.01061	6.55007	0.0986248	0.029959	0.0642919	2-hydroxyacyl-CoA dehydratase	amino acid metabolism
WP_089863707	7.08953	6.01061	6.55007	0.0986248	0.029959	0.0642919	alanine racemase	amino acid metabolism
WP_045515800	7.08953	6.01061	6.55007	0.0986248	0.029959	0.0642919	amino acid lyase	amino acid metabolism
WP_080333508	7.08953	6.01061	6.55007	0.0986248	0.029959	0.0642919	glycine/sarcosine/betaine reductase complex selenoprotein A	amino acid metabolism
WP_089867174	7.08953	6.01061	6.55007	0.0986248	0.029959	0.0642919	hybrid sensor histidine kinase/response regulator	amino acid metabolism
WP_085280786	7.08953	6.01061	6.55007	0.0986248	0.029959	0.0642919	methionyl aminopeptidase	amino acid metabolism
WP_040108627	7.08953	6.01061	6.55007	0.0986248	0.029959	0.0642919	putative selenate reductase subunit YgfK	amino acid metabolism
WP_012342549	7.08953	6.01061	6.55007	0.0986248	0.029959	0.0642919	pyruvate:ferredoxin (flavodoxin) oxidoreductase	carbohydrate metabolism
WP_089863313	7.08953	6.01061	6.55007	0.0986248	0.029959	0.0642919	UDP-N-acetylmuramate dehydrogenase	carbohydrate metabolism
WP_049041658	7.08953	6.01061	6.55007	0.0986248	0.029959	0.0642919	chemotaxis response regulator protein-glutamate methylesterase	cell motility
WP_095177804	7.08953	6.01061	6.55007	0.0986248	0.029959	0.0642919	methyl-accepting chemotaxis protein	cell motility
WP_096635295	7.08953	6.01061	6.55007	0.0986248	0.029959	0.0642919	methyl-accepting chemotaxis protein	cell motility
WP_003484500	7.08953	6.01061	6.55007	0.0986248	0.029959	0.0642919	motility protein A	cell motility
WP_039260601	7.08953	6.01061	6.55007	0.0986248	0.029959	0.0642919	cell wall-binding repeat-containing protein	cellular processes
WP_049042957	7.08953	6.01061	6.55007	0.0986248	0.029959	0.0642919	methyltransferase domain-containing protein	cellular processes
WP_061327915	7.08953	6.01061	6.55007	0.0986248	0.029959	0.0642919	Nif3-like dinuclear metal center hexameric protein	cellular processes
WP_042384792	7.08953	6.01061	6.55007	0.0986248	0.029959	0.0642919	electron transfer flavoprotein subunit beta/FixA family protein	energy metabolism
WP_030033468	7.08953	6.01061	6.55007	0.0986248	0.029959	0.0642919	N(5)-(carboxyethyl)ornithine synthase	energy metabolism
WP_047404132	7.08953	6.01061	6.55007	0.0986248	0.029959	0.0642919	RnfABCDGE type electron transport complex subunit D	energy metabolism
WP_058008588	7.08953	6.01061	6.55007	0.0986248	0.029959	0.0642919	RnfABCDGE type electron transport complex subunit G	energy metabolism
WP_050497266	7.08953	6.01061	6.55007	0.0986248	0.029959	0.0642919	CDP-diacylglycerol--glycerol-3-phosphate 3-phosphatidyltransferase	lipid metabolism
WP_089863116	7.08953	6.01061	6.55007	0.0986248	0.029959	0.0642919	iron ABC transporter	membrane transport
WP_030035797	7.08953	6.01061	6.55007	0.0986248	0.029959	0.0642919	sodium:alanine symporter family protein	membrane transport
WP_089866455	7.08953	6.01061	6.55007	0.0986248	0.029959	0.0642919	2-C-methyl-D-erythritol 4-phosphate cytidylyltransferase	metabolism
WP_089864442	7.08953	6.01061	6.55007	0.0986248	0.029959	0.0642919	2-phosphosulfolactate phosphatase family protein	metabolism
WP_003359076	7.08953	6.01061	6.55007	0.0986248	0.029959	0.0642919	bifunctional 4-hydroxy-3-methylbut-2-enyl diphosphate reductase/30S ribosomal protein S1	metabolism
WP_063553734	7.08953	6.01061	6.55007	0.0986248	0.029959	0.0642919	citrate lyase	metabolism
WP_023439550	7.08953	6.01061	6.55007	0.0986248	0.029959	0.0642919	glutamine--fructose-6-phosphate aminotransferase	metabolism
WP_095178268	7.08953	6.01061	6.55007	0.0986248	0.029959	0.0642919	glutamine--fructose-6-phosphate transaminase (isomerizing)	metabolism
WP_003356937	7.08953	6.01061	6.55007	0.0986248	0.029959	0.0642919	pyridoxal phosphate-dependent aminotransferase	metabolism
WP_089866290	7.08953	6.01061	6.55007	0.0986248	0.029959	0.0642919	transketolase	metabolism
WP_030036610	7.08953	6.01061	6.55007	0.0986248	0.029959	0.0642919	GTPase HflX	nucleotide metabolism
WP_095177228	7.08953	6.01061	6.55007	0.0986248	0.029959	0.0642919	DNA topoisomerase III	replication and repair
WP_089864159	7.08953	6.01061	6.55007	0.0986248	0.029959	0.0642919	type I DNA topoisomerase	replication and repair
WP_045516447	7.08953	6.01061	6.55007	0.0986248	0.029959	0.0642919	PAS domain S-box protein	signal transduction
WP_003362540	7.08953	6.01061	6.55007	0.0986248	0.029959	0.0642919	stage V sporulation protein S	sporulation
WP_011948886	7.08953	6.01061	6.55007	0.0986248	0.029959	0.0642919	thioredoxin-disulfide reductase	stress response
WP_095177716	7.08953	6.01061	6.55007	0.0986248	0.029959	0.0642919	magnesium transporter	transport and catabolism
WP_089865007	7.08877	6.01159	6.55018	0.0986248	0.0296284	0.0641266	polyprenyl synthetase family protein	metabolism
WP_095177756	7.02661	6.14094	6.58378	0.0986248	0.0255764	0.0621006	3-phosphoshikimate 1-carboxyvinyltransferase	amino acid metabolism
WP_061332021	7.02661	6.14094	6.58378	0.0986248	0.0255764	0.0621006	aminopeptidase	amino acid metabolism
WP_011100011	7.02661	6.14094	6.58378	0.0986248	0.0255764	0.0621006	aspartate aminotransferase family protein	amino acid metabolism
WP_096634813	7.02661	6.14094	6.58378	0.0986248	0.0255764	0.0621006	diaminopimelate decarboxylase	amino acid metabolism
WP_012101126	7.02661	6.14094	6.58378	0.0986248	0.0255764	0.0621006	type I methionyl aminopeptidase	amino acid metabolism
WP_003494572	7.02661	6.14094	6.58378	0.0986248	0.0255764	0.0621006	glycosyl hydrolase family 18	carbohydrate metabolism
WP_095177838	7.02661	6.14094	6.58378	0.0986248	0.0255764	0.0621006	flagellar biosynthesis protein FlhB	cell motility
WP_043030985	7.02661	6.14094	6.58378	0.0986248	0.0255764	0.0621006	flagellin	cell motility
WP_003483899	7.02661	6.14094	6.58378	0.0986248	0.0255764	0.0621006	cell division topological specificity factor	cellular processes
WP_089866811	7.02661	6.14094	6.58378	0.0986248	0.0255764	0.0621006	cell wall-binding repeat-containing protein	cellular processes
WP_095177313	7.02661	6.14094	6.58378	0.0986248	0.0255764	0.0621006	cell wall-binding repeat-containing protein	cellular processes
WP_003483781	7.02661	6.14094	6.58378	0.0986248	0.0255764	0.0621006	YigZ family protein	cellular processes
WP_003358051	7.02661	6.14094	6.58378	0.0986248	0.0255764	0.0621006	penicillin-binding protein	defense system
WP_096636363	7.02661	6.14094	6.58378	0.0986248	0.0255764	0.0621006	NAD(P)/FAD-dependent oxidoreductase	energy metabolism
WP_096635164	7.02661	6.14094	6.58378	0.0986248	0.0255764	0.0621006	LTA synthase family protein	lipid metabolism
WP_089864530	7.02661	6.14094	6.58378	0.0986248	0.0255764	0.0621006	AEC family transporter	membrane transport
WP_012721068	7.02661	6.14094	6.58378	0.0986248	0.0255764	0.0621006	BMP family ABC transporter substrate-binding protein	membrane transport
WP_045897093	7.02661	6.14094	6.58378	0.0986248	0.0255764	0.0621006	FHA domain-containing protein	membrane transport
WP_095177808	7.02661	6.14094	6.58378	0.0986248	0.0255764	0.0621006	1-deoxy-D-xylulose-5-phosphate synthase	metabolism
WP_061906661	7.02661	6.14094	6.58378	0.0986248	0.0255764	0.0621006	adenylosuccinate synthase	metabolism
WP_095177407	7.02661	6.14094	6.58378	0.0986248	0.0255764	0.0621006	IclR family transcriptional regulator	metabolism
WP_043031890	7.02661	6.14094	6.58378	0.0986248	0.0255764	0.0621006	iron-containing alcohol dehydrogenase	metabolism
WP_003486587	7.02661	6.14094	6.58378	0.0986248	0.0255764	0.0621006	peptidase M4 family protein	metabolism
WP_096044129	7.02661	6.14094	6.58378	0.0986248	0.0255764	0.0621006	peptidase M4 family protein	metabolism
WP_095177694	7.02661	6.14094	6.58378	0.0986248	0.0255764	0.0621006	pyridoxal phosphate-dependent aminotransferase	metabolism
WP_003483058	7.02661	6.14094	6.58378	0.0986248	0.0255764	0.0621006	transketolase	metabolism
WP_089863169	7.02661	6.14094	6.58378	0.0986248	0.0255764	0.0621006	uroporphyrinogen-III C-methyltransferase	metabolism
WP_095178017	7.02661	6.14094	6.58378	0.0986248	0.0255764	0.0621006	bifunctional phosphoribosylaminoimidazolecarboxamide formyltransferase/IMP cyclohydrolase PurH	nucleotide metabolism
WP_095177618	7.02661	6.14094	6.58378	0.0986248	0.0255764	0.0621006	phosphoribosylaminoimidazolesuccinocarboxamide synthase	nucleotide metabolism
WP_003491312	7.02661	6.14094	6.58378	0.0986248	0.0255764	0.0621006	UMP kinase	nucleotide metabolism
WP_012048434	7.02661	6.14094	6.58378	0.0986248	0.0255764	0.0621006	DnaD domain protein	replication and repair
WP_089866985	7.02661	6.14094	6.58378	0.0986248	0.0255764	0.0621006	MutL protein	replication and repair
WP_095177569	7.02661	6.14094	6.58378	0.0986248	0.0255764	0.0621006	replication-associated recombination protein A	replication and repair
WP_033050374	7.02661	6.14094	6.58378	0.0986248	0.0255764	0.0621006	replicative DNA helicase, partial	replication and repair
WP_011986801	7.02661	6.14094	6.58378	0.0986248	0.0255764	0.0621006	type I DNA topoisomerase	replication and repair
WP_096636233	7.02661	6.14094	6.58378	0.0986248	0.0255764	0.0621006	RNA polymerase factor sigma-54	signal transduction
WP_061326838	7.02661	6.14094	6.58378	0.0986248	0.0255764	0.0621006	sigma-54-dependent transcriptional regulator	signal transduction
WP_004451829	7.02661	6.14094	6.58378	0.0986248	0.0255764	0.0621006	stage III sporulation protein AC	sporulation
WP_003359345	7.02661	6.14094	6.58378	0.0986248	0.0255764	0.0621006	ATP-dependent protease, Lon family	stress response
WP_003493428	7.02661	6.14094	6.58378	0.0986248	0.0255764	0.0621006	cold-shock protein	stress response
WP_030036860	7.02661	6.14094	6.58378	0.0986248	0.0255764	0.0621006	endopeptidase La	stress response
WP_003356515	7.02661	6.14094	6.58378	0.0986248	0.0255764	0.0621006	SsrA-binding protein	translation
WP_096043247	7.02661	6.14094	6.58378	0.0986248	0.0255764	0.0621006	tRNA (N(6)-L-threonylcarbamoyladenosine(37)-C(2))-methylthiotransferase MtaB	translation
WP_030033450	6.96052	6.26127	6.6109	0.0986248	0.0218005	0.0602127	thiol peroxidase	stress response
WP_045904852	6.96093	6.26359	6.61226	0.0986248	0.0220253	0.0603251	aminomethyl-transferring glycine dehydrogenase subunit GcvPA	amino acid metabolism
WP_096636110	6.96093	6.26359	6.61226	0.0986248	0.0220253	0.0603251	threonine synthase	amino acid metabolism
WP_061326828	6.96093	6.26359	6.61226	0.0986248	0.0220253	0.0603251	cyclic beta 1-2 glucan synthetase	carbohydrate metabolism
WP_035147576	6.96093	6.26359	6.61226	0.0986248	0.0220253	0.0603251	fumarate hydratase	carbohydrate metabolism
WP_096043513	6.96093	6.26359	6.61226	0.0986248	0.0220253	0.0603251	type IV pilus twitching motility protein PilT	cell motility
WP_089865827	6.96093	6.26359	6.61226	0.0986248	0.0220253	0.0603251	AI-2E family transporter	cellular community
WP_089868036	6.96093	6.26359	6.61226	0.0986248	0.0220253	0.0603251	cell wall-binding repeat-containing protein, partial	cellular processes
WP_089864921	6.96093	6.26359	6.61226	0.0986248	0.0220253	0.0603251	fibronectin/fibrinogen-binding protein	cellular processes
WP_089866797	6.96093	6.26359	6.61226	0.0986248	0.0220253	0.0603251	AcrB/AcrD/AcrF family protein	defense system
WP_011669479	6.96093	6.26359	6.61226	0.0986248	0.0220253	0.0603251	ATP-dependent zinc metalloprotease FtsH	defense system
WP_061906593	6.96093	6.26359	6.61226	0.0986248	0.0220253	0.0603251	F420-0--gamma-glutamyl ligase	energy metabolism
WP_076045721	6.96093	6.26359	6.61226	0.0986248	0.0220253	0.0603251	V-type ATP synthase subunit A	energy metabolism
WP_095177667	6.96093	6.26359	6.61226	0.0986248	0.0220253	0.0603251	signal recognition particle-docking protein FtsY	folding, sorting, and degradation
WP_049041409	6.96093	6.26359	6.61226	0.0986248	0.0220253	0.0603251	RNA-binding protein	genetic information processing
WP_095178098	6.96093	6.26359	6.61226	0.0986248	0.0220253	0.0603251	delta(24)-sterol C-methyltransferase	lipid metabolism
WP_095178277	6.96093	6.26359	6.61226	0.0986248	0.0220253	0.0603251	[citrate (pro-3S)-lyase] ligase	metabolism
WP_049043055	6.96093	6.26359	6.61226	0.0986248	0.0220253	0.0603251	2,3-bisphosphoglycerate-independent phosphoglycerate mutase	metabolism
WP_089865473	6.96093	6.26359	6.61226	0.0986248	0.0220253	0.0603251	amidohydrolase	metabolism
WP_003495264	6.96093	6.26359	6.61226	0.0986248	0.0220253	0.0603251	carbamate kinase	metabolism
WP_061327914	6.96093	6.26359	6.61226	0.0986248	0.0220253	0.0603251	SAM-dependent methyltransferase	metabolism
WP_061320686	6.96093	6.26359	6.61226	0.0986248	0.0220253	0.0603251	transketolase	metabolism
WP_031368703	6.96093	6.26359	6.61226	0.0986248	0.0220253	0.0603251	YgeY family selenium metabolism-linked hydrolase, partial	metabolism
WP_096044567	6.96093	6.26359	6.61226	0.0986248	0.0220253	0.0603251	bifunctional hydroxymethylpyrimidine kinase/phosphomethylpyrimidine kinase	nucleotide metabolism
WP_003484204	6.96093	6.26359	6.61226	0.0986248	0.0220253	0.0603251	NAD-dependent dihydropyrimidine dehydrogenase subunit PreA	nucleotide metabolism
WP_085333276	6.96093	6.26359	6.61226	0.0986248	0.0220253	0.0603251	ATP-dependent helicase	replication and repair
WP_061325570	6.96093	6.26359	6.61226	0.0986248	0.0220253	0.0603251	CotS family spore coat protein	sporulation
WP_095178114	6.96093	6.26359	6.61226	0.0986248	0.0220253	0.0603251	RNA polymerase sporulation sigma factor SigF	sporulation
WP_092592704	6.96093	6.26359	6.61226	0.0986248	0.0220253	0.0603251	chaperonin GroEL	stress response
WP_061319282	6.96093	6.26359	6.61226	0.0986248	0.0220253	0.0603251	ribosome maturation factor RimP	translation
WP_096635156	6.96093	6.26359	6.61226	0.0986248	0.0220253	0.0603251	cadmium-translocating P-type ATPase	transport and catabolism
WP_096044703	6.96093	6.26359	6.61226	0.0986248	0.0220253	0.0603251	calcium-transporting P-type ATPase, PMR1-type	transport and catabolism
WP_061320910	6.89225	6.37904	6.63564	0.0986248	0.0188338	0.0587293	2-hydroxyacyl-CoA dehydratase	amino acid metabolism
WP_096635995	6.89225	6.37904	6.63564	0.0986248	0.0188338	0.0587293	aspartate/glutamate racemase family protein	amino acid metabolism
WP_003484708	6.89225	6.37904	6.63564	0.0986248	0.0188338	0.0587293	bifunctional phosphopantothenoylcysteine decarboxylase/phosphopantothenate--cysteine ligase CoaBC	amino acid metabolism
WP_096635687	6.89225	6.37904	6.63564	0.0986248	0.0188338	0.0587293	cysteine synthase A	amino acid metabolism
WP_089863061	6.89225	6.37904	6.63564	0.0986248	0.0188338	0.0587293	NrdH-redoxin	amino acid metabolism
WP_085333832	6.89225	6.37904	6.63564	0.0986248	0.0188338	0.0587293	proline--tRNA ligase	amino acid metabolism
WP_099839521	6.89225	6.37904	6.63564	0.0986248	0.0188338	0.0587293	preprotein translocase subunit SecA	bacterial secretion system
WP_095177914	6.89225	6.37904	6.63564	0.0986248	0.0188338	0.0587293	phosphoenolpyruvate--protein phosphotransferase	carbohydrate metabolism
WP_096045195	6.89225	6.37904	6.63564	0.0986248	0.0188338	0.0587293	pyruvate carboxylase	carbohydrate metabolism
WP_095178240	6.89225	6.37904	6.63564	0.0986248	0.0188338	0.0587293	pyruvate kinase	carbohydrate metabolism
WP_096044267	6.89225	6.37904	6.63564	0.0986248	0.0188338	0.0587293	chemotaxis protein	cell motility
WP_098926967	6.89225	6.37904	6.63564	0.0986248	0.0188338	0.0587293	flagellin	cell motility
[truncated: 3,174 more rows]
